# Supplementary material for: TritiKBdb: A Functional Annotation Resource for Deciphering the Complete Interaction Networks in Wheat-Karnal Bunt Pathosystem
Source: Int J Mol Sci. 2022 Jul 5;23(13):7455. doi: 10.3390/ijms23137455 (PMC9267065; doi:10.3390/ijms23137455)
Supplement: Supplementary file 1 [file ijms-23-07455-s001.zip]

Archive with 3 entries (2 files):
- Supplementary/
- Supplementary/Supplementary Material File S1.xlsx
- Supplementary/Supplementary Material File S2.xlsx
