# Supplementary material for: TritiKBdb: A Functional Annotation Resource for Deciphering the Complete Interaction Networks in Wheat-Karnal Bunt Pathosystem
Source: Int J Mol Sci. 2022 Jul 5;23(13):7455. doi: 10.3390/ijms23137455 (PMC9267065; doi:10.3390/ijms23137455)
Supplement: Supplementary file 1 [file ijms-23-07455-s001.zip › Supplementary/Supplementary Material File S1.xlsx]

## Sheet: Sheet1
Host proteins
TraesCS1D02G437100.1
TraesCS1D02G163100.1
TraesCS1D02G082200.1
TraesCS1D02G423700.1
TraesCS1D02G308800.1
TraesCS1D02G151900.1
TraesCS1D02G363800.1.cds1
TraesCS1D02G124200.2
TraesCS1D02G220100.1
TraesCS1D02G433400.1
TraesCS1D02G298500.1.cds1
TraesCS1D02G122500.4
TraesCS1D02G082500.1
TraesCS1D02G317200.1
TraesCS1D02G314400.1
TraesCS1D02G079300.1
TraesCS1D02G386900.1.cds1
TraesCS1D02G317600.1
TraesCS1D02G380900.1
TraesCS1D02G176900.1
TraesCS1D02G200400.1
TraesCS1D02G392200.1.cds1
TraesCS1D02G082600.1
TraesCS1D02G351400.1
TraesCS1D02G451300.1
TraesCS1D02G031400.1
TraesCS1D02G164500.1
TraesCS1D02G261000.1
TraesCS1D02G033400.1
TraesCS1D02G134500.1
TraesCS1D02G175400.1
TraesCS1D02G033500.1
TraesCS1D02G140300.1
TraesCS1D02G032600.1
TraesCS1D02G306600.1
TraesCS1D02G271000.1
TraesCS1D02G081400.3
TraesCS1D02G451100.1
TraesCS1D02G218200.1
TraesCS1D02G005100.1
TraesCS1D02G290700.1
TraesCS1D02G115000.1.cds1
TraesCS1D02G094900.1
TraesCS1D02G094800.1
TraesCS1D02G095400.1
TraesCS1D02G067700.1
TraesCS1D02G235500.2
TraesCS1D02G341600.1
TraesCS1D02G423800.1
TraesCS1D02G235800.1
TraesCS1D02G101100.1.cds1
TraesCS1D02G410800.1.cds1
TraesCS1D02G180600.1.cds1
TraesCS1D02G115900.3
TraesCS1D02G363000.1
TraesCS1D02G385000.1
TraesCS1D02G244000.1
TraesCS1D02G244100.1
TraesCS1D02G186600.1
TraesCS1D02G102200.1.cds1
TraesCS1D02G018200.1
TraesCS1D02G007800.3
TraesCS1D02G202000.1
TraesCS1D02G035300.1
TraesCS1D02G454500.1
TraesCS1D02G205600.1
TraesCS1D02G205900.1
TraesCS1D02G087600.1
TraesCS1D02G429200.1.cds1
TraesCS1D02G040100.3
TraesCS1D02G236300.1
TraesCS1D02G192700.1
TraesCS1D02G142300.1
TraesCS1D02G237800.3
TraesCS1D02G431800.1.cds1
TraesCS1D02G429600.1.cds1
TraesCS1D02G195400.1.cds1
TraesCS1D02G227700.1
TraesCS1D02G364800.1
TraesCS1D02G049800.1
TraesCS1D02G000800.2
TraesCS1D02G330400.1
TraesCS1D02G206100.1.cds1
TraesCS1D02G206400.1.cds1
TraesCS1D02G192200.1
TraesCS1D02G062300.1
TraesCS1D02G349000.2
TraesCS1D02G339600.1
TraesCS1D02G286500.8
TraesCS1D02G129100.1
TraesCS1D02G015900.1
TraesCS1D02G058800.1
TraesCS1D02G015300.1
TraesCS1D02G091600.1
TraesCS1D02G430800.1
TraesCS1D02G191800.1
TraesCS1D02G444300.1
TraesCS1D02G010100.1
TraesCS1D02G372500.1.cds1
TraesCS1D02G272800.1
TraesCS1D02G129000.2
TraesCS1D02G218400.1
TraesCS1D02G380200.1
TraesCS1D02G104400.1
TraesCS1D02G167800.1
TraesCS1D02G049600.1.cds1
TraesCS1D02G026800.1.cds1
TraesCS1D02G023700.1
TraesCS1D02G187400.1
TraesCS1D02G118900.1.cds1
TraesCS1D02G372600.1.cds1
TraesCS1D02G372400.1.cds1
TraesCS1D02G372800.1
TraesCS1D02G372900.1.cds1
TraesCS1D02G372700.1.cds1
TraesCS1D02G215900.1
TraesCS1D02G223000.1
TraesCS1D02G138900.1.cds1
TraesCS1D02G077800.1
TraesCS1D02G102300.1
TraesCS1D02G096100.1.cds1
TraesCS1D02G267400.2
TraesCS1D02G139100.1
TraesCS1D02G200100.2
TraesCS1D02G253100.1.cds1
TraesCS1D02G073600.1
TraesCS1D02G341900.2
TraesCS1D02G340100.1
TraesCS1D02G194500.1.cds1
TraesCS1D02G223800.1.cds1
TraesCS1D02G248000.1.cds1
TraesCS1D02G399100.1.cds1
TraesCS1D02G210300.1.cds1
TraesCS1D02G263000.1
TraesCS1D02G089200.2
TraesCS1D02G381700.1
TraesCS1D02G099600.1
TraesCS1D02G036200.1.cds1
TraesCS1D02G036400.1.cds1
TraesCS1D02G407800.1.cds1
TraesCS1D02G449100.1.cds1
TraesCS1D02G374400.1.cds1
TraesCS1D02G407900.1.cds1
TraesCS1D02G014200.1
TraesCS1D02G185000.2
TraesCS1D02G443100.1
TraesCS1D02G174000.2
TraesCS1D02G159600.1
TraesCS1D02G141500.1
TraesCS1D02G194700.1
TraesCS1D02G399900.1
TraesCS1D02G001700.1
TraesCS1D02G050500.2
TraesCS1D02G001800.1
TraesCS1D02G416400.1.cds1
TraesCS1D02G407200.1.cds1
TraesCS1D02G146900.1
TraesCS1D02G317500.2
TraesCS1D02G345600.1
TraesCS1D02G375300.1
TraesCS1D02G282500.1
TraesCS1D02G225600.1
TraesCS1D02G273700.1
TraesCS1D02G026200.2
TraesCS1D02G286800.1
TraesCS1D02G422800.1
TraesCS1D02G243300.1
TraesCS1D02G100300.1.cds1
TraesCS1D02G290600.1
TraesCS1D02G428900.1
TraesCS1D02G410100.1
TraesCS1D02G088000.2
TraesCS1D02G331500.2
TraesCS1D02G044000.1
TraesCS1D02G042400.1
TraesCS1D02G390800.1.cds1
TraesCS1D02G029400.1
TraesCS1D02G379000.4
TraesCS1D02G032500.1
TraesCS1D02G327000.1
TraesCS1D02G450000.1
TraesCS1D02G225100.1
TraesCS1D02G015000.1
TraesCS1D02G390900.1
TraesCS1D02G026500.1
TraesCS1D02G416000.1
TraesCS1D02G220400.1
TraesCS1D02G090900.1
TraesCS1D02G171900.1
TraesCS1D02G215800.2
TraesCS1D02G142200.1
TraesCS1D02G106800.1
TraesCS1D02G215700.1
TraesCS1D02G151600.1
TraesCS1D02G228700.1
TraesCS1D02G427100.1.cds1
TraesCS1D02G314000.1
TraesCS1D02G197600.1.cds1
TraesCS1D02G238300.1
TraesCS1D02G399400.1.cds1
TraesCS1D02G187300.1
TraesCS1D02G358200.2
TraesCS1D02G125800.1.cds1
TraesCS1D02G390700.1
TraesCS1D02G045000.1
TraesCS1D02G042500.1
TraesCS1D02G279300.1
TraesCS1D02G208500.1
TraesCS1D02G216600.1
TraesCS1D02G382900.1
TraesCS1D02G004300.1
TraesCS1D02G002900.1
TraesCS1D02G308300.1
TraesCS1D02G115400.1
TraesCS1D02G116000.1.cds1
TraesCS1D02G308400.1
TraesCS1D02G353700.1.cds1
TraesCS1D02G001500.1
TraesCS1D02G327500.1
TraesCS1D02G055600.3
TraesCS1D02G076600.1
TraesCS1D02G067800.2
TraesCS1D02G262600.2
TraesCS1D02G302200.1
TraesCS1D02G147600.1
TraesCS1D02G327200.1
TraesCS1D02G301200.1
TraesCS1D02G403500.1
TraesCS1D02G107200.1
TraesCS1D02G072800.1
TraesCS1D02G184000.1
TraesCS1D02G398800.1
TraesCS1D02G391900.1
TraesCS1D02G398900.1
TraesCS1D02G084900.1
TraesCS1D02G344900.1.cds1
TraesCS1D02G038300.1
TraesCS1D02G352200.1
TraesCS1D02G453800.1
TraesCS1D02G024500.1.cds1
TraesCS1D02G375900.1.cds1
TraesCS1D02G131800.1
TraesCS1D02G452500.1
TraesCS1D02G284000.2
TraesCS1D02G121200.3
TraesCS1D02G121000.1
TraesCS1D02G308000.1.cds1
TraesCS1D02G373000.1
TraesCS1D02G192900.1
TraesCS1D02G246200.2
TraesCS1D02G340800.1
TraesCS1D02G136000.1
TraesCS1D02G171700.1.cds1
TraesCS1D02G181600.1
TraesCS1D02G239900.1
TraesCS1D02G257900.1
TraesCS1D02G451700.1
TraesCS1D02G207500.1
TraesCS1D02G434700.1
TraesCS1D02G154000.1
TraesCS1D02G415000.1
TraesCS1D02G268900.1
TraesCS1D02G043300.1
TraesCS1D02G387100.1
TraesCS1D02G204500.1
TraesCS1D02G371900.1
TraesCS1D02G348400.1
TraesCS1D02G442200.1
TraesCS1D02G274900.1
TraesCS1D02G317100.1
TraesCS1D02G238700.1
TraesCS1D02G159300.1
TraesCS1D02G066600.1
TraesCS1D02G224400.2
TraesCS1D02G165200.1
TraesCS1D02G184300.1.cds1
TraesCS1D02G274000.1
TraesCS1D02G274200.2
TraesCS1D02G355600.1.cds1
TraesCS1D02G354400.1.cds1
TraesCS1D02G310200.1
TraesCS1D02G346400.1
TraesCS1D02G346500.1
TraesCS1D02G261200.1
TraesCS1D02G284700.1
TraesCS1D02G239000.1.cds1
TraesCS1D02G397700.1
TraesCS1D02G413700.1
TraesCS1D02G413900.1
TraesCS1D02G413600.1
TraesCS1D02G426000.1
TraesCS1D02G062500.1.cds1
TraesCS1D02G201900.1.cds1
TraesCS1D02G138400.1
TraesCS1D02G098500.3
TraesCS1D02G161200.3
TraesCS1D02G218700.1
TraesCS1D02G025700.1
TraesCS1D02G145000.1
TraesCS1D02G145900.2
TraesCS1D02G088200.1
TraesCS1D02G091300.1
TraesCS1D02G345300.1
TraesCS1D02G345100.2
TraesCS1D02G331300.1
TraesCS1D02G132600.2
TraesCS1D02G245900.2
TraesCS1D02G275000.1
TraesCS1D02G019900.1
TraesCS1D02G160900.1.cds1
TraesCS1D02G150500.1.cds1
TraesCS1D02G236200.1
TraesCS1D02G443551.1.cds1
TraesCS1D02G120500.1.cds1
TraesCS1D02G010800.1.cds1
TraesCS1D02G254200.1.cds1
TraesCS1D02G082900.2
TraesCS1D02G374300.1
TraesCS1D02G129500.2
TraesCS1D02G127200.2
TraesCS1D02G139500.1
TraesCS1D02G142000.1
TraesCS1D02G405900.1
TraesCS1D02G362800.1
TraesCS1D02G133200.1
TraesCS1D02G013200.1
TraesCS1D02G013300.1
TraesCS1D02G128500.1
TraesCS1D02G084000.1
TraesCS1D02G285800.1
TraesCS1D02G039900.1
TraesCS1D02G039800.1
TraesCS1D02G409400.1.cds1
TraesCS1D02G047900.1
TraesCS1D02G247300.1
TraesCS1D02G132900.1
TraesCS1D02G168600.1
TraesCS1D02G305600.1
TraesCS1D02G193400.1
TraesCS1D02G070400.1.cds1
TraesCS1D02G196100.1.cds1
TraesCS1D02G181000.1.cds1
TraesCS1D02G137400.1.cds1
TraesCS1D02G193600.1.cds1
TraesCS1D02G193000.1.cds1
TraesCS1D02G181200.1
TraesCS1D02G220600.1
TraesCS1D02G219000.1
TraesCS1D02G452300.1
TraesCS1D02G328700.1.cds1
TraesCS1D02G328900.1.cds1
TraesCS1D02G272300.1
TraesCS1D02G019000.1
TraesCS1D02G349600.1
TraesCS1D02G283300.1
TraesCS1D02G104200.1
TraesCS1D02G306700.1.cds1
TraesCS1D02G373100.1.cds1
TraesCS1D02G025600.1
TraesCS1D02G262500.1
TraesCS1D02G386500.1
TraesCS1D02G315300.1.cds1
TraesCS1D02G034200.1
TraesCS1D02G342000.1
TraesCS1D02G434400.1
TraesCS1D02G136700.1
TraesCS1D02G286300.1
TraesCS1D02G371100.1
TraesCS1D02G134200.1
TraesCS1D02G112300.1
TraesCS1D02G130400.2
TraesCS1D02G450400.1
TraesCS1D02G450800.1
TraesCS1D02G235300.1
TraesCS1D02G139300.1
TraesCS1D02G105000.1
TraesCS1D02G366800.1.cds1
TraesCS1D02G307700.1.cds1
TraesCS1D02G158000.2
TraesCS1D02G453600.1
TraesCS1D02G151300.3
TraesCS1D02G097100.1
TraesCS1D02G405300.3
TraesCS1D02G232100.2
TraesCS1D02G111000.2
TraesCS1D02G308200.1
TraesCS1D02G146500.1
TraesCS1D02G107400.1
TraesCS1D02G067500.1
TraesCS1D02G216700.2
TraesCS1D02G007700.1
TraesCS1D02G073500.1
TraesCS1D02G078800.1
TraesCS1D02G121800.1
TraesCS1D02G104600.1
TraesCS1D02G082400.1
TraesCS1D02G206500.1
TraesCS1D02G249000.1
TraesCS1D02G126300.1
TraesCS1D02G194300.1
TraesCS1D02G058900.1
TraesCS1D02G030000.2
TraesCS1D02G242000.1
TraesCS1D02G370000.1
TraesCS1D02G126600.1
TraesCS1D02G150800.1
TraesCS1D02G161500.2
TraesCS1D02G196500.1
TraesCS1D02G168700.2
TraesCS1D02G210800.1
TraesCS1D02G386800.1.cds1
TraesCS1D02G079400.1
TraesCS1D02G229300.1
TraesCS1D02G277400.1.cds1
TraesCS1D02G325200.1
TraesCS1D02G011600.1
TraesCS1D02G076300.1
TraesCS1D02G183200.1.cds1
TraesCS1D02G222600.2
TraesCS1D02G232000.1.cds1
TraesCS1D02G267500.1
TraesCS1D02G363400.1
TraesCS1D02G335700.1
TraesCS1D02G290500.1
TraesCS1D02G010300.1.cds1
TraesCS1D02G311900.1.cds1
TraesCS1D02G311600.1.cds1
TraesCS1D02G299800.1
TraesCS1D02G445700.1
TraesCS1D02G390600.1
TraesCS1D02G119400.1
TraesCS1D02G166900.1
TraesCS1D02G306100.1
TraesCS1D02G335400.1.cds1
TraesCS1D02G066500.1.cds1
TraesCS1D02G335500.1.cds1
TraesCS1D02G312500.1
TraesCS1D02G305500.1
TraesCS1D02G276700.1
TraesCS1D02G322800.1
TraesCS1D02G080500.1
TraesCS1D02G142700.1
TraesCS1D02G391600.1
TraesCS1D02G134300.1
TraesCS1D02G231000.1
TraesCS1D02G105200.4
TraesCS1D02G243400.1.cds1
TraesCS1D02G105500.2
TraesCS1D02G394700.1
TraesCS1D02G264200.1
TraesCS1D02G023400.1
TraesCS1D02G214100.1
TraesCS1D02G423500.1
TraesCS1D02G287600.1
TraesCS1D02G414700.1
TraesCS1D02G436900.1
TraesCS1D02G419400.3
TraesCS1D02G205700.1
TraesCS1D02G378200.1
TraesCS1D02G429700.1
TraesCS1D02G072000.1
TraesCS1D02G305900.1
TraesCS1D02G408100.1
TraesCS1D02G361500.2
TraesCS1D02G020200.1
TraesCS1D02G342100.1
TraesCS1D02G298400.2
TraesCS1D02G125300.1
TraesCS1D02G264100.1
TraesCS1D02G287700.1
TraesCS1D02G056000.1
TraesCS1D02G371000.1
TraesCS1D02G116900.1
TraesCS1D02G100600.1
TraesCS1D02G100900.1.cds1
TraesCS1D02G136800.4
TraesCS1D02G068100.1.cds1
TraesCS1D02G203800.1
TraesCS1D02G265100.1
TraesCS1D02G002400.3
TraesCS1D02G116400.1
TraesCS1D02G309400.1
TraesCS1D02G134100.2
TraesCS1D02G309300.1
TraesCS1D02G107500.1
TraesCS1D02G159400.1
TraesCS1D02G043700.1
TraesCS1D02G001900.1
TraesCS1D02G002600.1
TraesCS1D02G071800.3
TraesCS1D02G313800.2
TraesCS1D02G285100.1
TraesCS1D02G449700.1
TraesCS1D02G079600.1
TraesCS1D02G436800.1
TraesCS1D02G229700.1
TraesCS1D02G419000.1
TraesCS1D02G453200.1
TraesCS1D02G105600.1
TraesCS1D02G452100.1
TraesCS1D02G453300.1
TraesCS1D02G287300.4
TraesCS1D02G280700.2
TraesCS1D02G218100.1
TraesCS1D02G442100.1
TraesCS1D02G238500.1
TraesCS1D02G133400.1
TraesCS1D02G133500.1
TraesCS1D02G094600.1
TraesCS1D02G320700.1.cds1
TraesCS1D02G374200.1.cds1
TraesCS1D02G446900.2
TraesCS1D02G446400.1
TraesCS1D02G123400.2
TraesCS1D02G164800.4
TraesCS1D02G386400.1
TraesCS1D02G419100.1
TraesCS1D02G357300.1
TraesCS1D02G439100.1.cds1
TraesCS1D02G024800.1
TraesCS1D02G021100.1
TraesCS1D02G293000.1
TraesCS1D02G022400.1
TraesCS1D02G281700.1
TraesCS1D02G281600.1
TraesCS1D02G281800.1
TraesCS1D02G281300.1
TraesCS1D02G281200.1
TraesCS1D02G281500.1
TraesCS1D02G273200.1
TraesCS1D02G336400.1
TraesCS1D02G396900.1.cds1
TraesCS1D02G039300.1
TraesCS1D02G440300.1.cds1
TraesCS1D02G156700.1
TraesCS1D02G248800.1
TraesCS1D02G218800.1
TraesCS1D02G277200.1
TraesCS1D02G365800.1
TraesCS1D02G144000.1
TraesCS1D02G161900.1
TraesCS1D02G162000.1
TraesCS1D02G059600.2
TraesCS1D02G143000.1
TraesCS1D02G034400.1.cds1
TraesCS1D02G331600.1.cds1
TraesCS1D02G052500.1.cds1
TraesCS1D02G344000.2
TraesCS1D02G096900.1
TraesCS1D02G361400.1
TraesCS1D02G232900.1
TraesCS1D02G284300.1.cds1
TraesCS1D02G233300.1.cds1
TraesCS1D02G194600.1.cds1
TraesCS1D02G396600.1.cds1
TraesCS1D02G184800.1
TraesCS1D02G314600.2
TraesCS1D02G438000.3
TraesCS1D02G168900.1
TraesCS1D02G111100.1
TraesCS1D02G131500.2
TraesCS1D02G262400.1
TraesCS1D02G236500.1
TraesCS1D02G221400.1.cds1
TraesCS1D02G329100.1
TraesCS1D02G161300.1
TraesCS1D02G134400.1
TraesCS1D02G116500.1
TraesCS1D02G385600.1
TraesCS1D02G260500.1
TraesCS1D02G309600.1
TraesCS1D02G135300.2
TraesCS1D02G242500.1
TraesCS1D02G062600.1
TraesCS1D02G167200.1
TraesCS1D02G127500.1
TraesCS1D02G368400.1.cds1
TraesCS1D02G097900.1.cds1
TraesCS1D02G097700.1.cds1
TraesCS1D02G055200.1
TraesCS1D02G372300.1
TraesCS1D02G068700.1.cds1
TraesCS1D02G095200.1
TraesCS1D02G055300.1.cds1
TraesCS1D02G067600.1.cds1
TraesCS1D02G358000.1.cds1
TraesCS1D02G230300.1.cds1
TraesCS1D02G230600.1.cds1
TraesCS1D02G450300.1
TraesCS1D02G342700.1
TraesCS1D02G342800.1
TraesCS1D02G123600.1
TraesCS1D02G199700.1
TraesCS1D02G305800.1
TraesCS1D02G008900.1
TraesCS1D02G208900.1
TraesCS1D02G089500.1
TraesCS1D02G421300.1
TraesCS1D02G002300.2
TraesCS1D02G172600.1
TraesCS1D02G086400.1
TraesCS1D02G450200.1
TraesCS1D02G152000.1
TraesCS1D02G054700.1.cds1
TraesCS1D02G057300.2
TraesCS1D02G237100.1.cds1
TraesCS1D02G149900.1
TraesCS1D02G364700.1
TraesCS1D02G114300.1
TraesCS1D02G134000.1
TraesCS1D02G367900.1
TraesCS1D02G248600.1
TraesCS1D02G162500.1
TraesCS1D02G293300.1.cds1
TraesCS1D02G101200.1
TraesCS1D02G259800.1
TraesCS1D02G022600.1.cds1
TraesCS1D02G364900.1
TraesCS1D02G004900.4
TraesCS1D02G139600.1.cds1
TraesCS1D02G149400.1
TraesCS1D02G136300.3
TraesCS1D02G061600.1
TraesCS1D02G388000.1
TraesCS1D02G310100.1
TraesCS1D02G074400.1.cds1
TraesCS1D02G142100.1
TraesCS1D02G102100.1.cds1
TraesCS1D02G363500.1
TraesCS1D02G091200.1
TraesCS1D02G041400.1
TraesCS1D02G179700.1
TraesCS1D02G298800.1.cds1
TraesCS1D02G365600.1
TraesCS1D02G289300.2
TraesCS1D02G350600.1
TraesCS1D02G285000.1
TraesCS1D02G283600.1
TraesCS1D02G160000.1
TraesCS1D02G269500.1
TraesCS1D02G212400.1
TraesCS1D02G151100.1
TraesCS1D02G218600.1
TraesCS1D02G192100.3
TraesCS1D02G451600.1
TraesCS1D02G296300.1.cds1
TraesCS1D02G296400.1.cds1
TraesCS1D02G106200.1
TraesCS1D02G291300.1.cds1
TraesCS1D02G053500.1
TraesCS1D02G284600.1
TraesCS1D02G242400.1
TraesCS1D02G453100.1
TraesCS1D02G383300.1
TraesCS1D02G329700.1
TraesCS1D02G210600.3
TraesCS1D02G083600.1
TraesCS1D02G412200.1
TraesCS1D02G163400.1
TraesCS1D02G184500.1
TraesCS1D02G196700.1
TraesCS1D02G242100.1
TraesCS1D02G172200.1
TraesCS1D02G400000.1
TraesCS1D02G303400.1
TraesCS1D02G104800.2
TraesCS1D02G208400.1
TraesCS1D02G112400.1.cds1
TraesCS1D02G430400.1.cds1
TraesCS1D02G016500.2
TraesCS1D02G130800.1
TraesCS1D02G131200.2
TraesCS1D02G175200.1
TraesCS1D02G176000.1
TraesCS1D02G165500.1
TraesCS1D02G165400.1
TraesCS1D02G100000.1
TraesCS1D02G096600.1.cds1
TraesCS1D02G282900.1
TraesCS1D02G044700.1.cds1
TraesCS1D02G144700.1
TraesCS1D02G226200.1
TraesCS1D02G353900.1
TraesCS1D02G195500.1
TraesCS1D02G357800.1.cds1
TraesCS1D02G200500.1
TraesCS1D02G381800.1
TraesCS1D02G031300.1
TraesCS1D02G264600.1.cds1
TraesCS1D02G139700.1.cds1
TraesCS1D02G395300.1.cds1
TraesCS1D02G342600.1
TraesCS1D02G358100.1.cds1
TraesCS1D02G357900.1.cds1
TraesCS1D02G038800.1
TraesCS1D02G215000.1.cds1
TraesCS1D02G111300.2
TraesCS1D02G068300.2
TraesCS1D02G037100.1
TraesCS1D02G276200.1
TraesCS1D02G438700.1
TraesCS1D02G199000.1
TraesCS1D02G124700.1
TraesCS1D02G262200.1
TraesCS1D02G417600.1
TraesCS1D02G251300.1.cds1
TraesCS1D02G066000.1
TraesCS1D02G287500.1
TraesCS1D02G372000.1
TraesCS1D02G427200.2
TraesCS1D02G134600.1
TraesCS1D02G247800.1
TraesCS1D02G013600.1
TraesCS1D02G219500.1
TraesCS1D02G013000.1
TraesCS1D02G013700.1
TraesCS1D02G013500.1
TraesCS1D02G013400.1
TraesCS1D02G355200.2
TraesCS1D02G344600.1
TraesCS1D02G123700.1
TraesCS1D02G237400.1
TraesCS1D02G420500.1
TraesCS1D02G351500.1.cds1
TraesCS1D02G131600.3
TraesCS1D02G142600.1
TraesCS1D02G162900.1
TraesCS1D02G393200.1
TraesCS1D02G329200.1
TraesCS1D02G075400.1.cds1
TraesCS1D02G293800.1.cds1
TraesCS1D02G386000.1.cds1
TraesCS1D02G073400.1.cds1
TraesCS1D02G252300.1
TraesCS1D02G225200.1.cds1
TraesCS1D02G299900.1.cds1
TraesCS1D02G066100.1
TraesCS1D02G191600.1
TraesCS1D02G269400.1.cds1
TraesCS1D02G024400.2
TraesCS1D02G137900.1
TraesCS1D02G376000.1
TraesCS1D02G254400.1
TraesCS1D02G236800.2
TraesCS1D02G346100.1
TraesCS1D02G224200.1.cds1
TraesCS1D02G095500.1.cds1
TraesCS1D02G294800.1.cds1
TraesCS1D02G041200.1
TraesCS1D02G223900.2
TraesCS1D02G320400.1.cds1
TraesCS1D02G008800.1
TraesCS1D02G179100.1.cds1
TraesCS1D02G185100.1
TraesCS1D02G374500.1.cds1
TraesCS1D02G058400.1.cds1
TraesCS1D02G057700.1.cds1
TraesCS1D02G419500.1
TraesCS1D02G323600.1
TraesCS1D02G011400.1
TraesCS1D02G048300.1
TraesCS1D02G102000.1
TraesCS1D02G003400.1
TraesCS1D02G178500.1
TraesCS1D02G278400.1
TraesCS1D02G141600.3
TraesCS1D02G399700.1
TraesCS1D02G383100.1
TraesCS1D02G292100.1
TraesCS1D02G363700.1
TraesCS1D02G024200.1
TraesCS1D02G109700.1
TraesCS1D02G428400.1
TraesCS1D02G371200.2
TraesCS1D02G257600.1
TraesCS1D02G153900.1
TraesCS1D02G329000.1
TraesCS1D02G101300.1
TraesCS1D02G093200.1.cds1
TraesCS1D02G125600.1
TraesCS1D02G024600.1
TraesCS1D02G114400.1
TraesCS1D02G184100.1
TraesCS1D02G204900.1
TraesCS1D02G031500.1
TraesCS1D02G427800.1
TraesCS1D02G301600.1
TraesCS1D02G073900.1
TraesCS1D02G251100.1
TraesCS1D02G213900.2
TraesCS1D02G214400.1
TraesCS1D02G264800.1
TraesCS1D02G174800.2
TraesCS1D02G226700.1
TraesCS1D02G184700.1
TraesCS1D02G140600.1
TraesCS1D02G281000.1
TraesCS1D02G327900.1
TraesCS1D02G264500.1
TraesCS1D02G095100.1
TraesCS1D02G451900.1
TraesCS1D02G162200.1
TraesCS1D02G132700.1
TraesCS1D02G379700.1
TraesCS1D02G168200.1.cds1
TraesCS1D02G286400.1.cds1
TraesCS1D02G156400.2.cds1
TraesCS1D02G349100.1.cds1
TraesCS1D02G057800.1.cds1
TraesCS1D02G360800.1.cds1
TraesCS1D02G056200.1.cds1
TraesCS1D02G099500.1.cds1
TraesCS1D02G425500.1
TraesCS1D02G268800.1.cds1
TraesCS1D02G195700.1.cds1
TraesCS1D02G224800.1
TraesCS1D02G403100.1
TraesCS1D02G403200.1
TraesCS1D02G196200.1.cds1
TraesCS1D02G193500.1.cds1
TraesCS1D02G052000.1.cds1
TraesCS1D02G210200.1
TraesCS1D02G337100.1
TraesCS1D02G034500.1
TraesCS1D02G221300.1
TraesCS1D02G140800.3
TraesCS1D02G337200.1
TraesCS1D02G403300.1
TraesCS1D02G238200.1
TraesCS1D02G452000.1.cds1
TraesCS1D02G187600.1
TraesCS1D02G220000.1
TraesCS1D02G040000.1
TraesCS1D02G091700.1
TraesCS1D02G031900.1
TraesCS1D02G088800.1
TraesCS1D02G240600.1.cds1
TraesCS1D02G371700.1
TraesCS1D02G371500.1
TraesCS1D02G344800.2
TraesCS1D02G273500.1
TraesCS1D02G333200.1
TraesCS1D02G152300.1
TraesCS1D02G202100.1
TraesCS1D02G182500.1
TraesCS1D02G435100.1.cds1
TraesCS1D02G176100.1
TraesCS1D02G312400.1.cds1
TraesCS1D02G211900.1
TraesCS1D02G280000.1
TraesCS1D02G400200.2
TraesCS1D02G108900.1
TraesCS1D02G388900.1.cds1
TraesCS1D02G414900.1.cds1
TraesCS1D02G087700.2
TraesCS1D02G124800.1
TraesCS1D02G437700.1
TraesCS1D02G412600.1
TraesCS1D02G166300.1
TraesCS1D02G229400.1
TraesCS1D02G077600.1
TraesCS1D02G305400.1
TraesCS1D02G165100.6
TraesCS1D02G094700.1
TraesCS1D02G198800.1
TraesCS1D02G009800.1
TraesCS1D02G357500.1
TraesCS1D02G329300.1
TraesCS1D02G139000.1
TraesCS1D02G230000.2
TraesCS1D02G229600.2
TraesCS1D02G280900.1
TraesCS1D02G352700.1
TraesCS1D02G028100.1.cds1
TraesCS1D02G028400.1.cds1
TraesCS1D02G027400.1.cds1
TraesCS1D02G027300.1.cds1
TraesCS1D02G028500.1.cds1
TraesCS1D02G027500.1
TraesCS1D02G027800.1.cds1
TraesCS1D02G028000.1.cds1
TraesCS1D02G027900.1.cds1
TraesCS1D02G027700.1.cds1
TraesCS1D02G028300.1.cds1
TraesCS1D02G022100.1.cds1
TraesCS1D02G012500.1
TraesCS1D02G126400.1
TraesCS1D02G427500.1
TraesCS1D02G389000.1
TraesCS1D02G245500.1.cds1
TraesCS1D02G443400.1
TraesCS1D02G358400.1
TraesCS1D02G405000.1.cds1
TraesCS1D02G164200.1
TraesCS1D02G440600.1
TraesCS1D02G059200.1
TraesCS1D02G400500.1.cds1
TraesCS1D02G103700.1
TraesCS1D02G108700.1
TraesCS1D02G130900.1.cds1
TraesCS1D02G076100.1.cds1
TraesCS1D02G449400.1.cds1
TraesCS1D02G396300.1
TraesCS1D02G201100.1
TraesCS1D02G201200.1
TraesCS1D02G256700.1
TraesCS1D02G089100.1
TraesCS1D02G307600.1.cds1
TraesCS1D02G397100.1.cds1
TraesCS1D02G296800.1.cds1
TraesCS1D02G186500.1
TraesCS1D02G289700.1
TraesCS1D02G289800.2
TraesCS1D02G073000.1
TraesCS1D02G190100.1.cds1
TraesCS1D02G190500.1
TraesCS1D02G439500.1
TraesCS1D02G011800.1
TraesCS1D02G166500.1
TraesCS1D02G450100.1
TraesCS1D02G239800.2
TraesCS1D02G310000.1
TraesCS1D02G374000.1
TraesCS1D02G333900.1
TraesCS1D02G092200.1
TraesCS1D02G046100.1
TraesCS1D02G259600.1
TraesCS1D02G279100.1.cds1
TraesCS1D02G281400.1
TraesCS1D02G449200.3
TraesCS1D02G118600.2
TraesCS1D02G156900.1
TraesCS1D02G431000.2
TraesCS1D02G050400.1
TraesCS1D02G116300.1
TraesCS1D02G409300.1
TraesCS1D02G048900.1
TraesCS1D02G355300.1
TraesCS1D02G299200.1.cds1
TraesCS1D02G441400.1
TraesCS1D02G092400.1
TraesCS1D02G364100.1
TraesCS1D02G014300.1.cds1
TraesCS1D02G273600.1
TraesCS1D02G376400.1.cds1
TraesCS1D02G049000.1.cds1
TraesCS1D02G014900.1
TraesCS1D02G431400.1
TraesCS1D02G017800.1
TraesCS1D02G347300.1
TraesCS1D02G224300.1
TraesCS1D02G392100.1
TraesCS1D02G076200.1
TraesCS1D02G273800.2
TraesCS1D02G301400.1
TraesCS1D02G364300.1
TraesCS1D02G364000.1
TraesCS1D02G016200.1
TraesCS1D02G051000.1
TraesCS1D02G084100.1
TraesCS1D02G398400.1
TraesCS1D02G123500.1
TraesCS1D02G119500.1
TraesCS1D02G345400.1
TraesCS1D02G025500.1
TraesCS1D02G011300.1
TraesCS1D02G300000.1.cds1
TraesCS1D02G255000.1
TraesCS1D02G415900.1
TraesCS1D02G124500.1
TraesCS1D02G390500.1
TraesCS1D02G430300.1
TraesCS1D02G437600.1
TraesCS1D02G236900.1
TraesCS1D02G128800.1
TraesCS1D02G112800.1
TraesCS1D02G240700.1
TraesCS1D02G226400.1
TraesCS1D02G074600.1
TraesCS1D02G181300.1.cds1
TraesCS1D02G169800.1.cds1
TraesCS1D02G357100.1
TraesCS1D02G205100.1.cds1
TraesCS1D02G171600.1.cds1
TraesCS1D02G136200.1.cds1
TraesCS1D02G148500.1.cds1
TraesCS1D02G195100.1
TraesCS1D02G041500.1.cds1
TraesCS1D02G376300.1
TraesCS1D02G052200.1
TraesCS1D02G303900.3
TraesCS1D02G290400.1.cds1
TraesCS1D02G239100.1
TraesCS1D02G061200.1.cds1
TraesCS1D02G422900.1
TraesCS1D02G252100.1
TraesCS1D02G205000.1.cds1
TraesCS1D02G169700.1.cds1
TraesCS1D02G167300.1
TraesCS1D02G082300.1
TraesCS1D02G194800.2
TraesCS1D02G011100.1
TraesCS1D02G109900.1
TraesCS1D02G362500.1
TraesCS1D02G230900.1
TraesCS1D02G263200.1.cds1
TraesCS1D02G140900.1.cds1
TraesCS1D02G425800.1.cds1
TraesCS1D02G139400.1
TraesCS1D02G217600.1
TraesCS1D02G276000.1
TraesCS1D02G169400.1
TraesCS1D02G157400.1
TraesCS1D02G341100.3
TraesCS1D02G065600.3
TraesCS1D02G342200.1
TraesCS1D02G352100.1.cds1
TraesCS1D02G352000.1.cds1
TraesCS1D02G408400.1.cds1
TraesCS1D02G401900.1
TraesCS1D02G324200.1
TraesCS1D02G416900.6
TraesCS1D02G399300.1
TraesCS1D02G343800.1
TraesCS1D02G148400.2
TraesCS1D02G442700.1.cds1
TraesCS1D02G044500.1.cds1
TraesCS1D02G424400.1
TraesCS1D02G085900.1
TraesCS1D02G397500.1
TraesCS1D02G221700.1
TraesCS1D02G140400.1
TraesCS1D02G293700.1.cds1
TraesCS1D02G106000.1
TraesCS1D02G425100.1
TraesCS1D02G236600.1
TraesCS1D02G441200.1
TraesCS1D02G340400.1
TraesCS1D02G412700.1
TraesCS1D02G373400.1
TraesCS1D02G421700.1
TraesCS1D02G064000.2
TraesCS1D02G250600.1
TraesCS1D02G293900.1
TraesCS1D02G294000.1
TraesCS1D02G368100.1
TraesCS1D02G368200.1
TraesCS1D02G342400.1
TraesCS1D02G105900.1
TraesCS1D02G037200.1
TraesCS1D02G178400.1
TraesCS1D02G021700.1
TraesCS1D02G379200.1
TraesCS1D02G020900.1
TraesCS1D02G371800.1
TraesCS1D02G196900.1.cds1
TraesCS1D02G094200.1
TraesCS1D02G094000.1
TraesCS1D02G371400.1
TraesCS1D02G276100.2
TraesCS1D02G105300.1
TraesCS1D02G453500.1
TraesCS1D02G453400.1
TraesCS1D02G366200.1
TraesCS1D02G151800.1
TraesCS1D02G343200.1
TraesCS1D02G278600.1
TraesCS1D02G332800.1.cds1
TraesCS1D02G278900.1
TraesCS1D02G205300.1.cds1
TraesCS1D02G267800.1
TraesCS1D02G127300.1.cds1
TraesCS1D02G247600.2
TraesCS1D02G146400.1
TraesCS1D02G331400.1.cds1
TraesCS1D02G307200.1.cds1
TraesCS1D02G187700.1
TraesCS1D02G232200.1.cds1
TraesCS1D02G306000.1
TraesCS1D02G273100.1
TraesCS1D02G099900.1
TraesCS1D02G145400.2
TraesCS1D02G168500.3
TraesCS1D02G230100.1
TraesCS1D02G189300.1
TraesCS1D02G379900.2
TraesCS1D02G370600.1
TraesCS1D02G119600.1
TraesCS1D02G190900.4
TraesCS1D02G051900.1
TraesCS1D02G249500.1
TraesCS1D02G249300.1
TraesCS1D02G249700.1
TraesCS1D02G249100.1
TraesCS1D02G249200.1
TraesCS1D02G436500.1
TraesCS1D02G396000.2
TraesCS1D02G254800.1
TraesCS1D02G197000.1
TraesCS1D02G257500.2
TraesCS1D02G219700.1
TraesCS1D02G086700.1
TraesCS1D02G219100.1
TraesCS1D02G190200.1
TraesCS1D02G318500.1
TraesCS1D02G402200.1
TraesCS1D02G081200.1
TraesCS1D02G095000.1
TraesCS1D02G207400.1
TraesCS1D02G275800.2
TraesCS1D02G395200.1
TraesCS1D02G232700.1
TraesCS1D02G166100.1
TraesCS1D02G184600.1.cds1
TraesCS1D02G303700.1
TraesCS1D02G259400.1
TraesCS1D02G295800.1
TraesCS1D02G308500.1
TraesCS1D02G002700.1
TraesCS1D02G347700.1
TraesCS1D02G175100.1
TraesCS1D02G016800.1
TraesCS1D02G452700.1
TraesCS1D02G348000.1
TraesCS1D02G033200.1
TraesCS1D02G003000.1
TraesCS1D02G050200.2
TraesCS1D02G302000.1
TraesCS1D02G146700.1
TraesCS1D02G348200.2
TraesCS1D02G360600.1.cds1
TraesCS1D02G033300.2
TraesCS1D02G346700.1
TraesCS1D02G330300.2
TraesCS1D02G317400.1
TraesCS1D02G146800.1
TraesCS1D02G271500.1
TraesCS1D02G342300.1
TraesCS1D02G344700.1
TraesCS1D02G347000.1
TraesCS1D02G360500.1.cds1
TraesCS1D02G347400.1
TraesCS1D02G347100.1
TraesCS1D02G348100.1
TraesCS1D02G050300.1
TraesCS1D02G240400.1
TraesCS1D02G351600.1
TraesCS1D02G122400.1.cds1
TraesCS1D02G332600.1
TraesCS1D02G004700.2
TraesCS1D02G135500.2
TraesCS1D02G200200.1
TraesCS1D02G435800.1
TraesCS1D02G200700.1
TraesCS1D02G276800.1
TraesCS1D02G157600.2
TraesCS1D02G075500.1.cds1
TraesCS1D02G315900.1.cds1
TraesCS1D02G258900.1
TraesCS1D02G449500.1
TraesCS1D02G171500.1.cds1
TraesCS1D02G203900.1.cds1
TraesCS1D02G432400.1
TraesCS1D02G404800.1.cds1
TraesCS1D02G405200.1
TraesCS1D02G220900.1
TraesCS1D02G452400.1
TraesCS1D02G444700.1.cds1
TraesCS1D02G444800.1.cds1
TraesCS1D02G319300.1.cds1
TraesCS1D02G332200.1
TraesCS1D02G308821.1.cds1
TraesCS1D02G417000.1
TraesCS1D02G073200.1.cds1
TraesCS1D02G082100.1
TraesCS1D02G385800.1.cds1
TraesCS1D02G075300.1.cds1
TraesCS1D02G248900.1
TraesCS1D02G030700.1.cds1
TraesCS1D02G303500.1.cds1
TraesCS1D02G421200.1.cds1
TraesCS1D02G181400.1.cds1
TraesCS1D02G126200.1
TraesCS1D02G034100.1
TraesCS1D02G057200.3
TraesCS1D02G165300.1
TraesCS1D02G356800.1.cds1
TraesCS1D02G197400.1
TraesCS1D02G126900.1
TraesCS1D02G195300.1.cds1
TraesCS1D02G293600.1.cds1
TraesCS1D02G207200.2
TraesCS1D02G173500.1
TraesCS1D02G311100.1.cds1
TraesCS1D02G212800.1.cds1
TraesCS1D02G314700.1.cds1
TraesCS1D02G300600.1
TraesCS1D02G300700.1
TraesCS1D02G418600.1.cds1
TraesCS1D02G300500.1
TraesCS1D02G227800.1
TraesCS1D02G413800.1
TraesCS1D02G338100.1
TraesCS1D02G009700.1
TraesCS1D02G337500.2
TraesCS1D02G359500.1
TraesCS1D02G033700.1
TraesCS1D02G337600.1
TraesCS1D02G034000.1
TraesCS1D02G337700.1
TraesCS1D02G337800.1
TraesCS1D02G338000.1
TraesCS1D02G338200.1
TraesCS1D02G016700.1
TraesCS1D02G337900.1
TraesCS1D02G033900.1
TraesCS1D02G236700.1.cds1
TraesCS1D02G075700.1
TraesCS1D02G075600.1
TraesCS1D02G226500.1
TraesCS1D02G272700.1
TraesCS1D02G282400.1
TraesCS1D02G369100.1
TraesCS1D02G428000.1
TraesCS1D02G099200.1
TraesCS1D02G137200.1.cds1
TraesCS1D02G417300.1
TraesCS1D02G177000.1.cds1
TraesCS1D02G071400.1
TraesCS1D02G179900.1.cds1
TraesCS1D02G417100.1
TraesCS1D02G020400.1
TraesCS1D02G078900.1
TraesCS1D02G243600.1
TraesCS1D02G165800.1
TraesCS1D02G337300.1
TraesCS1D02G166200.1.cds1
TraesCS1D02G100700.1
TraesCS1D02G012900.1.cds1
TraesCS1D02G015800.2
TraesCS1D02G067200.1.cds1
TraesCS1D02G311500.1
TraesCS1D02G012800.1.cds1
TraesCS1D02G073100.1.cds1
TraesCS1D02G017700.1
TraesCS1D02G239700.1
TraesCS1D02G015400.1
TraesCS1D02G017900.1
TraesCS1D02G360400.1.cds1
TraesCS1D02G111800.1.cds1
TraesCS1D02G010900.1.cds1
TraesCS1D02G259700.1
TraesCS1D02G367800.1
TraesCS1D02G360300.1
TraesCS1D02G443600.1
TraesCS1D02G013800.1.cds1
TraesCS1D02G014000.1.cds1
TraesCS1D02G310700.1.cds1
TraesCS1D02G045600.1
TraesCS1D02G045500.1
TraesCS1D02G127700.1
TraesCS1D02G262700.1
TraesCS1D02G203300.2
TraesCS1D02G203400.1
TraesCS1D02G045700.1
TraesCS1D02G426400.2
TraesCS1D02G110900.1
TraesCS1D02G320800.3
TraesCS1D02G206900.1
TraesCS1D02G430900.1
TraesCS1D02G431100.1
TraesCS1D02G433800.1
TraesCS1D02G449300.1
TraesCS1D02G228900.1.cds1
TraesCS1D02G018000.1
TraesCS1D02G362900.1.cds1
TraesCS1D02G418500.1.cds1
TraesCS1D02G418000.1.cds1
TraesCS1D02G431600.1
TraesCS1D02G271200.1
TraesCS1D02G123900.1
TraesCS1D02G175700.1.cds1
TraesCS1D02G067100.1
TraesCS1D02G211400.1
TraesCS1D02G250900.2
TraesCS1D02G284400.1
TraesCS1D02G169900.1.cds1
TraesCS1D02G170000.1.cds1
TraesCS1D02G206700.1
TraesCS1D02G211500.1
TraesCS1D02G215400.1
TraesCS1D02G299700.1
TraesCS1D02G215500.1
TraesCS1D02G215100.1
TraesCS1D02G203100.1
TraesCS1D02G215300.1
TraesCS1D02G139200.1
TraesCS1D02G215200.1
TraesCS1D02G155300.1
TraesCS1D02G090400.1
TraesCS1D02G452600.3
TraesCS1D02G452200.2
TraesCS1D02G374800.1.cds1
TraesCS1D02G191000.1
TraesCS1D02G166800.1
TraesCS1D02G166700.1
TraesCS1D02G130300.1.cds1
TraesCS1D02G275500.1
TraesCS1D02G263800.1
TraesCS1D02G194200.2
TraesCS1D02G192400.1
TraesCS1D02G036800.1.cds1
TraesCS1D02G292400.3
TraesCS1D02G198600.1
TraesCS1D02G261800.1
TraesCS1D02G211300.1.cds1
TraesCS1D02G102500.3
TraesCS1D02G330700.3
TraesCS1D02G174900.1
TraesCS1D02G175000.1
TraesCS1D02G186400.1
TraesCS1D02G240100.2
TraesCS1D02G072900.1
TraesCS1D02G292700.1
TraesCS1D02G429800.1
TraesCS1D02G256800.1.cds1
TraesCS1D02G256400.1.cds1
TraesCS1D02G254500.1
TraesCS1D02G156100.1
TraesCS1D02G148800.4
TraesCS1D02G421100.1
TraesCS1D02G173600.2
TraesCS1D02G322100.1
TraesCS1D02G161700.1
TraesCS1D02G040800.1
TraesCS1D02G315500.1.cds1
TraesCS1D02G439400.1
TraesCS1D02G439300.1
TraesCS1D02G439200.1.cds1
TraesCS1D02G200800.1
TraesCS1D02G211700.1
TraesCS1D02G045400.1
TraesCS1D02G168400.1
TraesCS1D02G168300.4
TraesCS1D02G363600.1
TraesCS1D02G420200.1.cds1
TraesCS1D02G190600.1
TraesCS1D02G394600.1
TraesCS1D02G044200.1
TraesCS1D02G340500.1
TraesCS1D02G116600.1
TraesCS1D02G182600.1
TraesCS1D02G061100.1
TraesCS1D02G093900.1
TraesCS1D02G154800.1
TraesCS1D02G208000.1.cds1
TraesCS1D02G322400.3
TraesCS1D02G279700.1
TraesCS1D02G149100.2
TraesCS1D02G192800.1
TraesCS1D02G092700.2
TraesCS1D02G419800.2
TraesCS1D02G183900.1.cds1
TraesCS1D02G428800.1
TraesCS1D02G404300.1
TraesCS1D02G082000.1
TraesCS1D02G251500.1
TraesCS1D02G010400.1.cds1
TraesCS1D02G246300.1.cds1
TraesCS1D02G427400.2
TraesCS1D02G121700.1
TraesCS1D02G191900.1.cds1
TraesCS1D02G010000.2
TraesCS1D02G280400.1
TraesCS1D02G124600.2
TraesCS1D02G047100.1
TraesCS1D02G168000.1
TraesCS1D02G361000.1
TraesCS1D02G450900.1
TraesCS1D02G051700.1
TraesCS1D02G279900.1
TraesCS1D02G409000.1
TraesCS1D02G144100.1
TraesCS1D02G213600.1
TraesCS1D02G284500.1
TraesCS1D02G270800.2
TraesCS1D02G088300.1
TraesCS1D02G176500.1
TraesCS1D02G397000.1
TraesCS1D02G316200.1
TraesCS1D02G310800.1
TraesCS1D02G217800.1
TraesCS1D02G253900.1
TraesCS1D02G255500.1
TraesCS1D02G201800.1
TraesCS1D02G129600.2
TraesCS1D02G066400.1
TraesCS1D02G039000.1
TraesCS1D02G303200.1
TraesCS1D02G418100.1
TraesCS1D02G239500.1
TraesCS1D02G379800.1
TraesCS1D02G284800.1
TraesCS1D02G284900.1
TraesCS1D02G179800.1.cds1
TraesCS1D02G299000.1.cds1
TraesCS1D02G296600.1
TraesCS1D02G253200.1
TraesCS1D02G107600.1
TraesCS1D02G260100.2
TraesCS1D02G001000.1.cds1
TraesCS1D02G352600.2
TraesCS1D02G434500.1
TraesCS1D02G326400.1
TraesCS1D02G392500.1
TraesCS1D02G255100.1
TraesCS1D02G078500.1
TraesCS1D02G228800.1
TraesCS1D02G403400.1
TraesCS1D02G024700.1
TraesCS1D02G426300.1.cds1
TraesCS1D02G213800.1.cds1
TraesCS1D02G143700.1.cds1
TraesCS1D02G143600.1.cds1
TraesCS1D02G304700.1.cds1
TraesCS1D02G123800.1
TraesCS1D02G287100.2
TraesCS1D02G064700.1
TraesCS1D02G367300.2
TraesCS1D02G311700.1.cds1
TraesCS1D02G445300.1
TraesCS1D02G148000.1
TraesCS1D02G296500.1
TraesCS1D02G378700.1
TraesCS1D02G376200.1
TraesCS1D02G278300.2
TraesCS1D02G209500.1.cds1
TraesCS1D02G012300.1.cds1
TraesCS1D02G214800.1
TraesCS1D02G169600.1
TraesCS1D02G152500.1.cds1
TraesCS1D02G183300.1
TraesCS1D02G258300.1.cds1
TraesCS1D02G130500.1.cds1
TraesCS1D02G114700.2
TraesCS1D02G114600.1
TraesCS1D02G385500.1
TraesCS1D02G183400.1.cds1
TraesCS1D02G205200.1.cds1
TraesCS1D02G085300.1
TraesCS1D02G315700.1
TraesCS1D02G317000.1
TraesCS1D02G387000.2
TraesCS1D02G137000.1
TraesCS1D02G444000.1
TraesCS1D02G294900.1
TraesCS1D02G214300.1
TraesCS1D02G147200.1
TraesCS1D02G269600.1
TraesCS1D02G269700.1
TraesCS1D02G032700.1
TraesCS1D02G257100.1
TraesCS1D02G214200.1
TraesCS1D02G257200.1
TraesCS1D02G147400.1
TraesCS1D02G188700.1.cds1
TraesCS1D02G221500.1.cds1
TraesCS1D02G376500.1.cds1
TraesCS1D02G072600.1.cds1
TraesCS1D02G280300.1
TraesCS1D02G331200.1.cds1
TraesCS1D02G252700.1
TraesCS1D02G252800.1.cds1
TraesCS1D02G030800.1.cds1
TraesCS1D02G031200.1.cds1
TraesCS1D02G030900.1.cds1
TraesCS1D02G031000.1.cds1
TraesCS1D02G300300.1
TraesCS1D02G363300.1.cds1
TraesCS1D02G418900.1.cds1
TraesCS1D02G007100.1
TraesCS1D02G185500.1.cds1
TraesCS1D02G444200.1
TraesCS1D02G253600.1
TraesCS1D02G228600.2
TraesCS1D02G019800.1
TraesCS1D02G155200.3
TraesCS1D02G197300.1
TraesCS1D02G131100.1
TraesCS1D02G102600.1
TraesCS1D02G183000.1.cds1
TraesCS1D02G098200.1.cds1
TraesCS1D02G175800.1.cds1
TraesCS1D02G402400.1.cds1
TraesCS1D02G431900.1
TraesCS1D02G025300.1
TraesCS1D02G241900.1
TraesCS1D02G366700.1
TraesCS1D02G176400.1
TraesCS1D02G245600.1
TraesCS1D02G049500.1
TraesCS1D02G019400.1
TraesCS1D02G049700.1
TraesCS1D02G283400.1
TraesCS1D02G279000.1
TraesCS1D02G078400.2
TraesCS1D02G346200.1
TraesCS1D02G115700.1
TraesCS1D02G022300.1
TraesCS1D02G394500.1
TraesCS1D02G303100.1.cds1
TraesCS1D02G330600.1.cds1
TraesCS1D02G103600.1
TraesCS1D02G419600.1
TraesCS1D02G145300.1
TraesCS1D02G429900.1
TraesCS1D02G430000.1
TraesCS1D02G018500.1
TraesCS1D02G128400.2
TraesCS1D02G303600.1
TraesCS1D02G162800.1
TraesCS1D02G295000.2
TraesCS1D02G159200.1.cds1
TraesCS1D02G144800.1
TraesCS1D02G299400.1.cds1
TraesCS1D02G131900.1
TraesCS1D02G266500.1
TraesCS1D02G280600.1
TraesCS1D02G289400.1
TraesCS1D02G407100.1.cds1
TraesCS1D02G407000.1.cds1
TraesCS1D02G142900.1.cds1
TraesCS1D02G058516.1.cds1
TraesCS1D02G154400.1
TraesCS1D02G270500.1
TraesCS1D02G231600.1
TraesCS1D02G334100.1.cds1
TraesCS1D02G319800.1
TraesCS1D02G165600.1
TraesCS1D02G058300.1
TraesCS1D02G295600.1.cds1
TraesCS1D02G435300.1.cds1
TraesCS1D02G133000.1.cds1
TraesCS1D02G064300.1
TraesCS1D02G041700.1.cds1
TraesCS1D02G041600.1.cds1
TraesCS1D02G002500.1
TraesCS1D02G197800.1
TraesCS1D02G033600.1
TraesCS1D02G039700.1.cds1
TraesCS1D02G033800.1
TraesCS1D02G157500.1
TraesCS1D02G359600.1
TraesCS1D02G263700.1
TraesCS1D02G098000.1.cds1
TraesCS1D02G098100.1.cds1
TraesCS1D02G336900.1
TraesCS1D02G087300.1.cds1
TraesCS1D02G072700.1
TraesCS1D02G222800.1
TraesCS1D02G400800.1
TraesCS1D02G188100.1
TraesCS1D02G056800.2
TraesCS1D02G433300.1
TraesCS1D02G119100.1
TraesCS1D02G040448.1.cds1
TraesCS1D02G040536.1.cds1
TraesCS1D02G359400.1.cds1
TraesCS1D02G258700.1
TraesCS1D02G353400.1
TraesCS1D02G182100.1.cds1
TraesCS1D02G070600.1.cds1
TraesCS1D02G070800.1.cds1
TraesCS1D02G212500.1.cds1
TraesCS1D02G193200.1.cds1
TraesCS1D02G365400.1
TraesCS1D02G262100.2
TraesCS1D02G179200.1
TraesCS1D02G063200.1.cds1
TraesCS1D02G138100.2
TraesCS1D02G356900.1
TraesCS1D02G060000.1
TraesCS1D02G408000.1
TraesCS1D02G250400.1
TraesCS1D02G440900.1
TraesCS1D02G180100.1.cds1
TraesCS1D02G071200.1.cds1
TraesCS1D02G188300.1.cds1
TraesCS1D02G170600.1.cds1
TraesCS1D02G104000.1.cds1
TraesCS1D02G161800.1
TraesCS1D02G191700.1.cds1
TraesCS1D02G181700.1.cds1
TraesCS1D02G257300.1
TraesCS1D02G180300.1.cds1
TraesCS1D02G083100.2
TraesCS1D02G380400.1
TraesCS1D02G349700.1
TraesCS1D02G223600.2
TraesCS1D02G346800.1.cds1
TraesCS1D02G347200.1
TraesCS1D02G361900.1
TraesCS1D02G043200.1
TraesCS1D02G083700.2
TraesCS1D02G164300.1
TraesCS1D02G036900.1.cds1
TraesCS1D02G037000.1.cds1
TraesCS1D02G005000.1
TraesCS1D02G109300.1
TraesCS1D02G045100.1
TraesCS1D02G301800.1
TraesCS1D02G062800.2
TraesCS1D02G319000.1.cds1
TraesCS1D02G120100.1.cds1
TraesCS1D02G385300.1.cds1
TraesCS1D02G350400.1.cds1
TraesCS1D02G357400.1.cds1
TraesCS1D02G225000.1.cds1
TraesCS1D02G376700.1.cds1
TraesCS1D02G347900.1
TraesCS1D02G404400.1
TraesCS1D02G155100.1
TraesCS1D02G337400.1
TraesCS1D02G110300.1
TraesCS1D02G113100.1
TraesCS1D02G259900.1
TraesCS1D02G224000.1
TraesCS1D02G217200.2
TraesCS1D02G210900.1.cds1
TraesCS1D02G123300.1
TraesCS1D02G410000.1
TraesCS1D02G125200.2
TraesCS1D02G434200.2
TraesCS1D02G090100.1
TraesCS1D02G074700.1
TraesCS1D02G075100.1
TraesCS1D02G074800.1
TraesCS1D02G365100.1
TraesCS1D02G074900.1
TraesCS1D02G397400.1
TraesCS1D02G186900.1
TraesCS1D02G231500.1
TraesCS1D02G125000.1.cds1
TraesCS1D02G391300.1.cds1
TraesCS1D02G098700.1
TraesCS1D02G157513.1.cds1
TraesCS1D02G058517.1.cds1
TraesCS1D02G061400.1.cds1
TraesCS1D02G067605.1.cds1
TraesCS1D02G283700.1.cds1
TraesCS1D02G033205.1.cds1
TraesCS1D02G246600.1.cds1
TraesCS1D02G056600.1
TraesCS1D02G248700.1.cds1
TraesCS1D02G383500.1
TraesCS1D02G219600.1
TraesCS1D02G353800.1.cds1
TraesCS1D02G155400.1.cds1
TraesCS1D02G112000.1
TraesCS1D02G391000.1
TraesCS1D02G232300.1
TraesCS1D02G341700.1
TraesCS1D02G214000.1.cds1
TraesCS1D02G199200.1
TraesCS1D02G403800.1.cds1
TraesCS1D02G209300.1
TraesCS1D02G278100.1.cds1
TraesCS1D02G285500.1
TraesCS1D02G343400.1
TraesCS1D02G029700.2.cds1
TraesCS1D02G162600.1
TraesCS1D02G336300.1
TraesCS1D02G154900.1
TraesCS1D02G113700.2
TraesCS1D02G228400.1
TraesCS1D02G127800.1.cds1
TraesCS1D02G047300.1
TraesCS1D02G047200.1
TraesCS1D02G126000.1
TraesCS1D02G270100.1
TraesCS1D02G270300.1
TraesCS1D02G389400.1
TraesCS1D02G208600.1
TraesCS1D02G355900.1
TraesCS1D02G192300.1
TraesCS1D02G177700.1.cds1
TraesCS1D02G265200.5
TraesCS1D02G442500.1
TraesCS1D02G126800.1
TraesCS1D02G173800.1.cds1
TraesCS1D02G344100.1
TraesCS1D02G264000.1
TraesCS1D02G185200.1
TraesCS1D02G230800.1
TraesCS1D02G451500.1
TraesCS1D02G036500.1.cds1
TraesCS1D02G266400.1
TraesCS1D02G375800.1
TraesCS1D02G376800.1.cds1
TraesCS1D02G294400.1
TraesCS1D02G214900.1.cds1
TraesCS1D02G260400.1
TraesCS1D02G427000.1
TraesCS1D02G426800.1
TraesCS1D02G426700.1
TraesCS1D02G413000.1.cds1
TraesCS1D02G413400.1.cds1
TraesCS1D02G426900.1
TraesCS1D02G318900.1
TraesCS1D02G185600.1
TraesCS1D02G306200.1.cds1
TraesCS1D02G374900.1.cds1
TraesCS1D02G411600.1.cds1
TraesCS1D02G375100.1.cds1
TraesCS1D02G411300.1.cds1
TraesCS1D02G375000.1
TraesCS1D02G375200.1.cds1
TraesCS1D02G039400.1
TraesCS1D02G103500.1.cds1
TraesCS1D02G039500.1
TraesCS1D02G264900.1
TraesCS1D02G335900.3
TraesCS1D02G283000.1
TraesCS1D02G004600.1
TraesCS1D02G149600.1.cds1
TraesCS1D02G183100.1
TraesCS1D02G048200.2
TraesCS1D02G320200.1
TraesCS1D02G151700.1
TraesCS1D02G110000.1
TraesCS1D02G319600.1.cds1
TraesCS1D02G187500.1
TraesCS1D02G315200.1
TraesCS1D02G315100.1
TraesCS1D02G149800.1
TraesCS1D02G149700.1
TraesCS1D02G309800.1
TraesCS1D02G019300.1
TraesCS1D02G256100.1
TraesCS1D02G104500.1
TraesCS1D02G059800.1
TraesCS1D02G107000.1
TraesCS1D02G078000.1
TraesCS1D02G312200.1.cds1
TraesCS1D02G437200.1
TraesCS1D02G425400.2
TraesCS1D02G198500.1
TraesCS1D02G144900.1.cds1
TraesCS1D02G411200.1
TraesCS1D02G149000.1.cds1
TraesCS1D02G351700.1
TraesCS1D02G398600.1
TraesCS1D02G188500.1.cds1
TraesCS1D02G288900.1
TraesCS1D02G042900.1.cds1
TraesCS1D02G021600.1
TraesCS1D02G424900.1
TraesCS1D02G003900.3
TraesCS1D02G190000.1
TraesCS1D02G138800.1
TraesCS1D02G061500.1
TraesCS1D02G133900.1.cds1
TraesCS1D02G376600.1.cds1
TraesCS1D02G199100.1
TraesCS1D02G103800.1
TraesCS1D02G423100.1
TraesCS1D02G274600.1.cds1
TraesCS1D02G395700.1
TraesCS1D02G376900.2
TraesCS1D02G357600.1
TraesCS1D02G374600.1
TraesCS1D02G026300.1.cds1
TraesCS1D02G044100.1
TraesCS1D02G209700.1
TraesCS1D02G388600.1
TraesCS1D02G034300.1
TraesCS1D02G030400.1
TraesCS1D02G233500.1.cds1
TraesCS1D02G313100.1
TraesCS1D02G313400.1
TraesCS1D02G316800.1.cds1
TraesCS1D02G316300.1
TraesCS1D02G316700.1.cds1
TraesCS1D02G289100.1.cds1
TraesCS1D02G316500.1.cds1
TraesCS1D02G316400.1.cds1
TraesCS1D02G272100.1
TraesCS1D02G090800.1
TraesCS1D02G138700.1
TraesCS1D02G261300.1
TraesCS1D02G297500.1
TraesCS1D02G322600.1.cds1
TraesCS1D02G262900.1
TraesCS1D02G341200.1
TraesCS1D02G144200.1
TraesCS1D02G043600.1.cds1
TraesCS1D02G453700.1
TraesCS1D02G415200.1.cds1
TraesCS1D02G019700.1
TraesCS1D02G037500.1
TraesCS1D02G020619.1.cds1
TraesCS1D02G416128.1.cds1
TraesCS1D02G006300.1
TraesCS1D02G014700.1.cds1
TraesCS1D02G319200.1.cds1
TraesCS1D02G111400.1
TraesCS1D02G255600.1.cds1
TraesCS1D02G234100.2
TraesCS1D02G305200.2
TraesCS1D02G308600.1
TraesCS1D02G124900.2
TraesCS1D02G302400.1
TraesCS1D02G056700.1.cds1
TraesCS1D02G118700.1.cds1
TraesCS1D02G068600.1.cds1
TraesCS1D02G067708.1.cds1
TraesCS1D02G194900.2
TraesCS1D02G361800.3
TraesCS1D02G204100.1
TraesCS1D02G274800.1
TraesCS1D02G079900.1
TraesCS1D02G277600.1
TraesCS1D02G393900.1.cds1
TraesCS1D02G394100.1.cds1
TraesCS1D02G394000.1.cds1
TraesCS1D02G264700.1
TraesCS1D02G268500.1
TraesCS1D02G439000.1
TraesCS1D02G448800.1
TraesCS1D02G402100.1.cds1
TraesCS1D02G175500.1.cds1
TraesCS1D02G372100.1.cds1
TraesCS1D02G118300.1
TraesCS1D02G043400.1.cds1
TraesCS1D02G241500.1
TraesCS1D02G301500.1.cds1
TraesCS1D02G031800.1
TraesCS1D02G249800.1
TraesCS1D02G035800.2
TraesCS1D02G116700.1
TraesCS1D02G218500.1.cds1
TraesCS1D02G336800.1
TraesCS1D02G274500.1.cds1
TraesCS1D02G305300.1.cds1
TraesCS1D02G351800.1
TraesCS1D02G004500.1
TraesCS1D02G078600.1
TraesCS1D02G125100.1
TraesCS1D02G314300.1
TraesCS1D02G234500.1
TraesCS1D02G066700.8
TraesCS1D02G004100.3
TraesCS1D02G124100.2
TraesCS1D02G330800.1
TraesCS1D02G439900.1
TraesCS1D02G440100.2
TraesCS1D02G345200.1
TraesCS1D02G211600.1
TraesCS1D02G233400.1
TraesCS1D02G276500.3
TraesCS1D02G276400.1
TraesCS1D02G276300.1
TraesCS1D02G193800.1
TraesCS1D02G371600.1
TraesCS1D02G412500.1
TraesCS1D02G418400.1.cds1
TraesCS1D02G257700.1.cds1
TraesCS1D02G218000.1
TraesCS1D02G241300.1
TraesCS1D02G162400.1
TraesCS1D02G196400.1
TraesCS1D02G069600.1
TraesCS1D02G275400.1
TraesCS1D02G220500.1
TraesCS1D02G278200.1
TraesCS1D02G223200.1
TraesCS1D02G106100.1
TraesCS1D02G143500.1
TraesCS1D02G343000.1
TraesCS1D02G425900.1
TraesCS1D02G314100.1.cds1
TraesCS1D02G072200.1.cds1
TraesCS1D02G349200.1.cds1
TraesCS1D02G404500.2
TraesCS1D02G253500.1
TraesCS1D02G018700.2.cds1
TraesCS1D02G353111.1.cds1
TraesCS1D02G037335.1.cds1
TraesCS1D02G021200.1
TraesCS1D02G174300.1
TraesCS1D02G379500.2
TraesCS1D02G434300.2
TraesCS1D02G322000.1
TraesCS1D02G087900.1.cds1
TraesCS1D02G065700.1
TraesCS1D02G221100.1
TraesCS1D02G059900.1.cds1
TraesCS1D02G018100.1
TraesCS1D02G228100.1
TraesCS1D02G226600.2
TraesCS1D02G266600.2
TraesCS1D02G188200.1.cds1
TraesCS1D02G398500.1
TraesCS1D02G359100.1.cds1
TraesCS1D02G239600.1.cds1
TraesCS1D02G189500.1
TraesCS1D02G276600.1.cds1
TraesCS1D02G158400.1
TraesCS1D02G369900.1
TraesCS1D02G153300.1
TraesCS1D02G294500.1
TraesCS1D02G216200.1
TraesCS1D02G202300.2
TraesCS1D02G238600.1
TraesCS1D02G365200.1
TraesCS1D02G265400.1
TraesCS1D02G125900.2
TraesCS1D02G052700.1
TraesCS1D02G083400.1.cds1
TraesCS1D02G157100.1.cds1
TraesCS1D02G017200.1
TraesCS1D02G189800.2
TraesCS1D02G191100.1.cds1
TraesCS1D02G189600.1
TraesCS1D02G017000.1
TraesCS1D02G189700.1
TraesCS1D02G257800.1
TraesCS1D02G189900.1
TraesCS1D02G014500.1
TraesCS1D02G190300.1
TraesCS1D02G271100.1
TraesCS1D02G171800.1
TraesCS1D02G442900.1
TraesCS1D02G102900.1
TraesCS1D02G432800.1
TraesCS1D02G432500.1
TraesCS1D02G432900.1
TraesCS1D02G126500.1
TraesCS1D02G432700.1
TraesCS1D02G433100.1
TraesCS1D02G433200.1
TraesCS1D02G393600.1
TraesCS1D02G407600.1
TraesCS1D02G091500.1.cds1
TraesCS1D02G270700.1
TraesCS1D02G208700.1
TraesCS1D02G117400.1
TraesCS1D02G107100.1
TraesCS1D02G146600.1
TraesCS1D02G199500.1
TraesCS1D02G357000.1
TraesCS1D02G099400.1
TraesCS1D02G253000.1
TraesCS1D02G103200.1
TraesCS1D02G204600.1.cds1
TraesCS1D02G304800.1
TraesCS1D02G148600.1
TraesCS1D02G302900.1
TraesCS1D02G060500.1
TraesCS1D02G163300.1
TraesCS1D02G178000.1
TraesCS1D02G076900.1
TraesCS1D02G324400.1
TraesCS1D02G003700.1
TraesCS1D02G396400.1
TraesCS1D02G216000.1
TraesCS1D02G067400.1
TraesCS1D02G038000.1
TraesCS1D02G245700.1
TraesCS1D02G226900.1
TraesCS1D02G333500.1.cds1
TraesCS1D02G160600.1
TraesCS1D02G100500.1
TraesCS1D02G134800.1
TraesCS1D02G119800.1
TraesCS1D02G149200.1.cds1
TraesCS1D02G430500.1.cds1
TraesCS1D02G016983.1.cds1
TraesCS1D02G398300.1
TraesCS1D02G133800.1
TraesCS1D02G440700.1
TraesCS1D02G398200.1
TraesCS1D02G360000.1.cds1
TraesCS1D02G169500.1.cds1
TraesCS1D02G412900.1.cds1
TraesCS1D02G013900.1.cds1
TraesCS1D02G028736.1.cds1
TraesCS1D02G153100.1
TraesCS1D02G385200.1
TraesCS1D02G172800.1
TraesCS1D02G333800.1
TraesCS1D02G159800.1.cds1
TraesCS1D02G025100.1
TraesCS1D02G126700.1
TraesCS1D02G040900.1
TraesCS1D02G453000.1.cds1
TraesCS1D02G256500.1.cds1
TraesCS1D02G444500.1
TraesCS1D02G367400.1
[truncated: 45,584 more rows]
