# Supplementary material for: TritiKBdb: A Functional Annotation Resource for Deciphering the Complete Interaction Networks in Wheat-Karnal Bunt Pathosystem
Source: Int J Mol Sci. 2022 Jul 5;23(13):7455. doi: 10.3390/ijms23137455 (PMC9267065; doi:10.3390/ijms23137455)
Supplement: Supplementary file 1 [file ijms-23-07455-s001.zip › Supplementary/Supplementary Material File S2.xlsx]

## Sheet: 5A
Host_Protein	Pathogen_Protein	Interactor_A ncbi/uniprot ID	Interactor_B ncbi/uniprot ID	Interaction DBs	Method	Type	Confidence	PMID
TraesCS1A02G014400	OAJ03941	P32491	P10659	mint	anti tag coimmunoprecipitation	association	0.53	20489023
TraesCS1A02G014400	OAJ02041	P39009	Q12335	mint	anti tag coimmunoprecipitation	association	0.35	20489023
TraesCS1A02G014400	OAJ02041	P39009	P25349	mint	anti tag coimmunoprecipitation	association	0.35	20489023
TraesCS1A02G015300	OAJ04010	P01116	Q8N653	mint	proximity-dependent biotin identification	proximity	0.27	IM-29117
TraesCS1A02G015300	OAJ04010	P01111	Q8N653	mint	proximity-dependent biotin identification	proximity	0.27	IM-29117
TraesCS1A02G015300	OAJ04010	P01112	Q8N653	mint	proximity-dependent biotin identification	proximity	0.27	IM-29117
TraesCS1A02G015400	OAJ04010	P01116	Q8N653	mint	proximity-dependent biotin identification	proximity	0.27	IM-29117
TraesCS1A02G015400	OAJ04010	P01112	Q8N653	mint	proximity-dependent biotin identification	proximity	0.27	IM-29117
TraesCS1A02G025900	OAJ03941	P38692	P10659	mint	tandem affinity purification	association	0.35	20489023
TraesCS1A02G031200	OAJ02041	P39009	Q12335	mint	anti tag coimmunoprecipitation	association	0.35	20489023
TraesCS1A02G031200	OAJ02041	P39009	P25349	mint	anti tag coimmunoprecipitation	association	0.35	20489023
TraesCS1A02G039700	OAJ02041	Q12335	P53049	mint	dihydrofolate reductase reconstruction	physical association	author score:99.00|0.37	18467557
TraesCS1A02G039700	OAJ02041	P38234	P53049	mint	dihydrofolate reductase reconstruction	physical association	author score:99.28|0.37	18467557
TraesCS1A02G054900	OAJ03941	P14404	P31153	mint	anti tag coimmunoprecipitation	association	0.35	30462309
TraesCS1A02G054900	OAJ03941	A2A935	P31153	mint	anti tag coimmunoprecipitation	association	0.35	30462309
TraesCS1A02G077200	OAJ03941	Q12222	P10659	mint	anti tag coimmunoprecipitation	association	0.35	20489023
TraesCS1A02G079700	OAJ03941	P38692	P10659	mint	tandem affinity purification	association	0.35	20489023
TraesCS1A02G080500	OAJ03941	P38692	P10659	mint	tandem affinity purification	association	0.35	20489023
TraesCS1A02G080500	OAJ02041	P39009	Q12335	mint	anti tag coimmunoprecipitation	association	0.35	20489023
TraesCS1A02G080500	OAJ02041	P39009	P25349	mint	anti tag coimmunoprecipitation	association	0.35	20489023
TraesCS1A02G080600	OAJ03941	P38692	P10659	mint	tandem affinity purification	association	0.35	20489023
TraesCS1A02G080600	OAJ02041	P39009	Q12335	mint	anti tag coimmunoprecipitation	association	0.35	20489023
TraesCS1A02G080600	OAJ02041	P39009	P25349	mint	anti tag coimmunoprecipitation	association	0.35	20489023
TraesCS1A02G080700	OAJ02041	P39009	Q12335	mint	anti tag coimmunoprecipitation	association	0.35	20489023
TraesCS1A02G080700	OAJ02041	P39009	P25349	mint	anti tag coimmunoprecipitation	association	0.35	20489023
TraesCS1A02G081300	OAJ02041	Q12335	P53049	mint	dihydrofolate reductase reconstruction	physical association	author score:99.00|0.37	18467557
TraesCS1A02G081300	OAJ02041	P38234	P53049	mint	dihydrofolate reductase reconstruction	physical association	author score:99.28|0.37	18467557
TraesCS1A02G086500	OAJ03941	Q12222	P10659	mint	anti tag coimmunoprecipitation	association	0.35	20489023
TraesCS1A02G091900	OAJ03941	P38692	P10659	mint	tandem affinity purification	association	0.35	20489023
TraesCS1A02G091900	OAJ03941	Q08217	P10659	mint	tandem affinity purification	association	0.35	20489023
TraesCS1A02G092000	OAJ03941	Q08217	P10659	mint	tandem affinity purification	association	0.35	20489023
TraesCS1A02G095500	OAJ02041	Q12335	P26570	mint	dihydrofolate reductase reconstruction	physical association	author score:99.00|0.37	18467557
TraesCS1A02G105400	OAJ03941	7316	852113	hpidb	affinity chromatography technology	physical association	-	23801757
TraesCS1A02G105400	OAJ03941	7316	850877	hpidb	affinity chromatography technology	physical association	-	23801757
TraesCS1A02G105400	OAJ02041	7316	850360	hpidb	affinity chromatography technology	physical association	-	23801757
TraesCS1A02G105400	OAJ03941	P0CG63	P10659	mint	affinity chromatography technology	covalent binding	0.44	15699485
TraesCS1A02G112400	OAJ03941	P29448	Q9LUT2	mint	affinity chromatography technology	association	0.35	fj-13-0157
TraesCS1A02G117800	OAJ03941	P32491	P10659	mint	anti tag coimmunoprecipitation	association	0.53	20489023
TraesCS1A02G125000	OAJ03941	Q12222	P10659	mint	anti tag coimmunoprecipitation	association	0.35	20489023
TraesCS1A02G131500	OAJ04010	P01116	Q8N653	mint	proximity-dependent biotin identification	proximity	0.27	IM-29117
TraesCS1A02G131500	OAJ04010	P01111	Q8N653	mint	proximity-dependent biotin identification	proximity	0.27	IM-29117
TraesCS1A02G131500	OAJ04010	P01112	Q8N653	mint	proximity-dependent biotin identification	proximity	0.27	IM-29117
TraesCS1A02G134000	OAJ03941	P06704	P10659	mint	tandem affinity purification	physical association	0.40	16554755
TraesCS1A02G136100	OAJ02041	Q12335	Q12335	mint	dihydrofolate reductase reconstruction	physical association	author score:99.00|0.75	18467557
TraesCS1A02G136100	OAJ02041	Q12335	Q12335	mint	two hybrid	physical association	0.75	10688190
TraesCS1A02G136100	OAJ02041	P38234	Q12335	mint	dihydrofolate reductase reconstruction	physical association	author score:99.00|0.75	18467557
TraesCS1A02G136100	OAJ02041	Q12335	P38234	mint	two hybrid	physical association	0.75	10688190
TraesCS1A02G136100	OAJ02041	Q12335	P25349	mint	two hybrid	physical association	0.75	10688190
TraesCS1A02G138700	OAJ03941	P40484	P10659	mint	anti tag coimmunoprecipitation	association	0.35	20489023
TraesCS1A02G140700	OAJ04010	P01116	Q8N653	mint	proximity-dependent biotin identification	proximity	0.27	IM-29117
TraesCS1A02G140700	OAJ04010	P01111	Q8N653	mint	proximity-dependent biotin identification	proximity	0.27	IM-29117
TraesCS1A02G140700	OAJ04010	P01112	Q8N653	mint	proximity-dependent biotin identification	proximity	0.27	IM-29117
TraesCS1A02G141300	OAJ02041	P39009	Q12335	mint	anti tag coimmunoprecipitation	association	0.35	20489023
TraesCS1A02G141300	OAJ02041	P39009	P25349	mint	anti tag coimmunoprecipitation	association	0.35	20489023
TraesCS1A02G141400	OAJ02041	Q12335	Q02785	mint	dihydrofolate reductase reconstruction	physical association	author score:99.00|0.37	18467557
TraesCS1A02G143100	OAJ04010	P01116	Q8N653	mint	proximity-dependent biotin identification	proximity	0.27	IM-29117
TraesCS1A02G143100	OAJ04010	P01111	Q8N653	mint	proximity-dependent biotin identification	proximity	0.27	IM-29117
TraesCS1A02G143100	OAJ04010	P01112	Q8N653	mint	proximity-dependent biotin identification	proximity	0.27	IM-29117
TraesCS1A02G143500	OAJ02041	O14979	P38234	hpidb	two hybrid array	physical association	0.56	27107014
TraesCS1A02G143500	OAJ02041	O14979	P38234	hpidb	two hybrid pooling approach	physical association	0.56	27107014
TraesCS1A02G143500	OAJ02041	O14979	P38234	hpidb	validated two hybrid	physical association	0.56	27107014
TraesCS1A02G143500	OAJ03941	Q03250	Q9LUT2	mint	pull down	association	0.35	23395902
TraesCS1A02G145000	OAJ03941	P0A817	P0A6F5	mint	molecular sieving	direct interaction	0.59	18418386
TraesCS1A02G150600	OAJ02041	O14979	P38234	hpidb	two hybrid array	physical association	0.56	27107014
TraesCS1A02G150600	OAJ02041	O14979	P38234	hpidb	two hybrid pooling approach	physical association	0.56	27107014
TraesCS1A02G150600	OAJ02041	O14979	P38234	hpidb	validated two hybrid	physical association	0.56	27107014
TraesCS1A02G164500	OAJ02041	Q12335	Q02785	mint	dihydrofolate reductase reconstruction	physical association	author score:99.00|0.37	18467557
TraesCS1A02G166000	OAJ03941	7316	852113	hpidb	affinity chromatography technology	physical association	-	23801757
TraesCS1A02G166000	OAJ03941	7316	850877	hpidb	affinity chromatography technology	physical association	-	23801757
TraesCS1A02G166000	OAJ02041	7316	850360	hpidb	affinity chromatography technology	physical association	-	23801757
TraesCS1A02G166000	OAJ03941	P0CG63	P10659	mint	affinity chromatography technology	covalent binding	0.44	15699485
TraesCS1A02G177000	OAJ03941	Q12222	P10659	mint	anti tag coimmunoprecipitation	association	0.35	20489023
TraesCS1A02G178400	OAJ02041	P39009	Q12335	mint	anti tag coimmunoprecipitation	association	0.35	20489023
TraesCS1A02G178400	OAJ02041	P39009	P25349	mint	anti tag coimmunoprecipitation	association	0.35	20489023
TraesCS1A02G189000	OAJ03941	Q12222	P10659	mint	anti tag coimmunoprecipitation	association	0.35	20489023
TraesCS1A02G189000	OAJ03941	P32491	P10659	mint	anti tag coimmunoprecipitation	association	0.53	20489023
TraesCS1A02G193700	OAJ03941	P06704	P10659	mint	tandem affinity purification	physical association	0.40	16554755
TraesCS1A02G197200	OAJ02041	P38234	P30605	mint	dihydrofolate reductase reconstruction	physical association	author score:99.00|0.37	18467557
TraesCS1A02G198100	OAJ02041	P39009	Q12335	mint	anti tag coimmunoprecipitation	association	0.35	20489023
TraesCS1A02G198100	OAJ02041	P39009	P25349	mint	anti tag coimmunoprecipitation	association	0.35	20489023
TraesCS1A02G201600	OAJ02041	P32465	P38234	mint	dihydrofolate reductase reconstruction	physical association	author score:99.00|0.37	18467557
TraesCS1A02G201600	OAJ02041	P38234	P30605	mint	dihydrofolate reductase reconstruction	physical association	author score:99.00|0.37	18467557
TraesCS1A02G202800	OAJ03941	7316	852113	hpidb	affinity chromatography technology	physical association	-	23801757
TraesCS1A02G202800	OAJ03941	7316	850877	hpidb	affinity chromatography technology	physical association	-	23801757
TraesCS1A02G202800	OAJ02041	7316	850360	hpidb	affinity chromatography technology	physical association	-	23801757
TraesCS1A02G202800	OAJ03941	P0CG63	P10659	mint	affinity chromatography technology	covalent binding	0.44	15699485
TraesCS1A02G215900	OAJ03941	Q08217	P10659	mint	tandem affinity purification	association	0.35	20489023
TraesCS1A02G215900	OAJ02041	P39009	Q12335	mint	anti tag coimmunoprecipitation	association	0.35	20489023
TraesCS1A02G215900	OAJ02041	P39009	P25349	mint	anti tag coimmunoprecipitation	association	0.35	20489023
TraesCS1A02G224000	OAJ03941	Q9UQ80	Q8ZHG7	hpidb	two hybrid pooling approach	physical association	author score:1|0.37	IM-13779
TraesCS1A02G227100	OAJ03941	7316	852113	hpidb	affinity chromatography technology	physical association	-	23801757
TraesCS1A02G227100	OAJ03941	7316	850877	hpidb	affinity chromatography technology	physical association	-	23801757
TraesCS1A02G227100	OAJ02041	7316	850360	hpidb	affinity chromatography technology	physical association	-	23801757
TraesCS1A02G227100	OAJ03941	P0CG63	P10659	mint	affinity chromatography technology	covalent binding	0.44	15699485
TraesCS1A02G234200	OAJ02041	O14979	P38234	hpidb	two hybrid array	physical association	0.56	27107014
TraesCS1A02G234200	OAJ02041	O14979	P38234	hpidb	two hybrid pooling approach	physical association	0.56	27107014
TraesCS1A02G234200	OAJ02041	O14979	P38234	hpidb	validated two hybrid	physical association	0.56	27107014
TraesCS1A02G234200	OAJ03941	Q03250	Q9LUT2	mint	pull down	association	0.35	23395902
TraesCS1A02G236600	OAJ03941	P32491	P10659	mint	anti tag coimmunoprecipitation	association	0.53	20489023
TraesCS1A02G238800	OAJ03941	P06704	P10659	mint	tandem affinity purification	physical association	0.40	16554755
TraesCS1A02G245600	OAJ03941	P38692	P10659	mint	tandem affinity purification	association	0.35	20489023
TraesCS1A02G270800	OAJ02041	P39009	Q12335	mint	anti tag coimmunoprecipitation	association	0.35	20489023
TraesCS1A02G270800	OAJ02041	P39009	P25349	mint	anti tag coimmunoprecipitation	association	0.35	20489023
TraesCS1A02G286200	OAJ04010	P01116	Q8N653	mint	proximity-dependent biotin identification	proximity	0.27	IM-29117
TraesCS1A02G286200	OAJ04010	P01111	Q8N653	mint	proximity-dependent biotin identification	proximity	0.27	IM-29117
TraesCS1A02G286200	OAJ04010	P01112	Q8N653	mint	proximity-dependent biotin identification	proximity	0.27	IM-29117
TraesCS1A02G288300	OAJ02041	P38009	Q12335	mint	dihydrofolate reductase reconstruction	physical association	author score:97.53|0.37	18467557
TraesCS1A02G299600	OAJ02041	P39009	Q12335	mint	anti tag coimmunoprecipitation	association	0.35	20489023
TraesCS1A02G299600	OAJ02041	P39009	P25349	mint	anti tag coimmunoprecipitation	association	0.35	20489023
TraesCS1A02G301500	OAJ03941	P29448	Q9LUT2	mint	affinity chromatography technology	association	0.35	fj-13-0157
TraesCS1A02G307200	OAJ02041	P39009	Q12335	mint	anti tag coimmunoprecipitation	association	0.35	20489023
TraesCS1A02G307200	OAJ02041	P39009	P25349	mint	anti tag coimmunoprecipitation	association	0.35	20489023
TraesCS1A02G308400	OAJ06938	P21243	P08019	mint	tandem affinity purification	physical association	0.40	16554755
TraesCS1A02G308800	OAJ03941	P06704	P10659	mint	tandem affinity purification	physical association	0.40	16554755
TraesCS1A02G309400	OAJ02041	P39009	Q12335	mint	anti tag coimmunoprecipitation	association	0.35	20489023
TraesCS1A02G309400	OAJ02041	P39009	P25349	mint	anti tag coimmunoprecipitation	association	0.35	20489023
TraesCS1A02G310100	OAJ02041	Q12335	P53049	mint	dihydrofolate reductase reconstruction	physical association	author score:99.00|0.37	18467557
TraesCS1A02G310100	OAJ02041	P38234	P53049	mint	dihydrofolate reductase reconstruction	physical association	author score:99.28|0.37	18467557
TraesCS1A02G312300	OAJ02041	Q01896	P38234	mint	dihydrofolate reductase reconstruction	physical association	author score:99.28|0.37	18467557
TraesCS1A02G313500	OAJ03941	7316	852113	hpidb	affinity chromatography technology	physical association	-	23801757
TraesCS1A02G313500	OAJ03941	7316	850877	hpidb	affinity chromatography technology	physical association	-	23801757
TraesCS1A02G313500	OAJ02041	7316	850360	hpidb	affinity chromatography technology	physical association	-	23801757
TraesCS1A02G313500	OAJ03941	P0CG63	P10659	mint	affinity chromatography technology	covalent binding	0.44	15699485
TraesCS1A02G314000	OAJ03941	P32491	P10659	mint	anti tag coimmunoprecipitation	association	0.53	20489023
TraesCS1A02G314000	OAJ03941	P38692	P10659	mint	tandem affinity purification	association	0.35	20489023
TraesCS1A02G320500	OAJ02041	Q12335	Q12335	mint	dihydrofolate reductase reconstruction	physical association	author score:99.00|0.75	18467557
TraesCS1A02G320500	OAJ02041	Q12335	Q12335	mint	two hybrid	physical association	0.75	10688190
TraesCS1A02G320500	OAJ02041	P38234	Q12335	mint	dihydrofolate reductase reconstruction	physical association	author score:99.00|0.75	18467557
TraesCS1A02G320500	OAJ02041	Q12335	P38234	mint	two hybrid	physical association	0.75	10688190
TraesCS1A02G320500	OAJ02041	Q12335	P25349	mint	two hybrid	physical association	0.75	10688190
TraesCS1A02G323900	OAJ04010	P01116	Q8N653	mint	proximity-dependent biotin identification	proximity	0.27	IM-29117
TraesCS1A02G323900	OAJ04010	P01111	Q8N653	mint	proximity-dependent biotin identification	proximity	0.27	IM-29117
TraesCS1A02G323900	OAJ04010	P01112	Q8N653	mint	proximity-dependent biotin identification	proximity	0.27	IM-29117
TraesCS1A02G325600	OAJ03941	P29448	Q9LUT2	mint	affinity chromatography technology	association	0.35	fj-13-0157
TraesCS1A02G333600	OAJ04010	P01116	Q8N653	mint	proximity-dependent biotin identification	proximity	0.27	IM-29117
TraesCS1A02G333600	OAJ04010	P01111	Q8N653	mint	proximity-dependent biotin identification	proximity	0.27	IM-29117
TraesCS1A02G333600	OAJ04010	P01112	Q8N653	mint	proximity-dependent biotin identification	proximity	0.27	IM-29117
TraesCS1A02G333800	OAJ02041	P39009	Q12335	mint	anti tag coimmunoprecipitation	association	0.35	20489023
TraesCS1A02G333800	OAJ02041	P39009	P25349	mint	anti tag coimmunoprecipitation	association	0.35	20489023
TraesCS1A02G337800	OAJ04010	P01116	Q8N653	mint	proximity-dependent biotin identification	proximity	0.27	IM-29117
TraesCS1A02G337800	OAJ04010	P01111	Q8N653	mint	proximity-dependent biotin identification	proximity	0.27	IM-29117
TraesCS1A02G337800	OAJ04010	P01112	Q8N653	mint	proximity-dependent biotin identification	proximity	0.27	IM-29117
TraesCS1A02G341100	OAJ02041	P38234	P30605	mint	dihydrofolate reductase reconstruction	physical association	author score:99.00|0.37	18467557
TraesCS1A02G343800	OAJ03941	P47897	Q8ZHG7	hpidb	two hybrid pooling approach	physical association	author score:1|0.37	IM-13779
TraesCS1A02G348400	OAJ03941	P32565	P10659	mint	tandem affinity purification	physical association	0.56	16554755
TraesCS1A02G348400	OAJ03941	P10659	P32565	mint	tandem affinity purification	physical association	0.56	16554755
TraesCS1A02G350500	OAJ03941	P38692	P10659	mint	tandem affinity purification	association	0.35	20489023
TraesCS1A02G350500	OAJ03941	Q08217	P10659	mint	tandem affinity purification	association	0.35	20489023
TraesCS1A02G350500	OAJ02041	P39009	Q12335	mint	anti tag coimmunoprecipitation	association	0.35	20489023
TraesCS1A02G350500	OAJ02041	P39009	P25349	mint	anti tag coimmunoprecipitation	association	0.35	20489023
TraesCS1A02G358000	OAJ04010	P01116	Q8N653	mint	proximity-dependent biotin identification	proximity	0.27	IM-29117
TraesCS1A02G358000	OAJ04010	P01111	Q8N653	mint	proximity-dependent biotin identification	proximity	0.27	IM-29117
TraesCS1A02G358000	OAJ04010	P01112	Q8N653	mint	proximity-dependent biotin identification	proximity	0.27	IM-29117
TraesCS1A02G359100	OAJ03941	P38692	P10659	mint	tandem affinity purification	association	0.35	20489023
TraesCS1A02G359200	OAJ03941	Q12222	P10659	mint	anti tag coimmunoprecipitation	association	0.35	20489023
TraesCS1A02G361400	OAJ03941	P0A817	P0A6F5	mint	molecular sieving	direct interaction	0.59	18418386
TraesCS1A02G367000	OAJ03941	P38692	P10659	mint	tandem affinity purification	association	0.35	20489023
TraesCS1A02G369400	OAJ03941	P47897	Q8ZHG7	hpidb	two hybrid pooling approach	physical association	author score:1|0.37	IM-13779
TraesCS1A02G373300	OAJ02041	Q12335	P26570	mint	dihydrofolate reductase reconstruction	physical association	author score:99.00|0.37	18467557
TraesCS1A02G391100	OAJ03941	P32491	P10659	mint	anti tag coimmunoprecipitation	association	0.53	20489023
TraesCS1A02G397400	OAJ03941	7316	852113	hpidb	affinity chromatography technology	physical association	-	23801757
TraesCS1A02G397400	OAJ03941	7316	850877	hpidb	affinity chromatography technology	physical association	-	23801757
TraesCS1A02G397400	OAJ02041	7316	850360	hpidb	affinity chromatography technology	physical association	-	23801757
TraesCS1A02G397400	OAJ03941	P0CG63	P10659	mint	affinity chromatography technology	covalent binding	0.44	15699485
TraesCS1A02G398400	OAJ04010	P01116	Q8N653	mint	proximity-dependent biotin identification	proximity	0.27	IM-29117
TraesCS1A02G398400	OAJ04010	P01111	Q8N653	mint	proximity-dependent biotin identification	proximity	0.27	IM-29117
TraesCS1A02G398400	OAJ04010	P01112	Q8N653	mint	proximity-dependent biotin identification	proximity	0.27	IM-29117
TraesCS1A02G404300	OAJ02041	Q12335	P53049	mint	dihydrofolate reductase reconstruction	physical association	author score:99.00|0.37	18467557
TraesCS1A02G404300	OAJ02041	P38234	P53049	mint	dihydrofolate reductase reconstruction	physical association	author score:99.28|0.37	18467557
TraesCS1A02G405700	OAJ02041	O14979	P38234	hpidb	two hybrid array	physical association	0.56	27107014
TraesCS1A02G405700	OAJ02041	O14979	P38234	hpidb	two hybrid pooling approach	physical association	0.56	27107014
TraesCS1A02G405700	OAJ02041	O14979	P38234	hpidb	validated two hybrid	physical association	0.56	27107014
TraesCS1A02G405700	OAJ03941	Q03250	Q9LUT2	mint	pull down	association	0.35	23395902
TraesCS1A02G407700	OAJ03941	Q12222	P10659	mint	anti tag coimmunoprecipitation	association	0.35	20489023
TraesCS1A02G416100	OAJ03941	P06704	P10659	mint	tandem affinity purification	physical association	0.40	16554755
TraesCS1A02G416200	OAJ03941	P32491	P10659	mint	anti tag coimmunoprecipitation	association	0.53	20489023
TraesCS1A02G416200	OAJ03941	Q08217	P10659	mint	tandem affinity purification	association	0.35	20489023
TraesCS1A02G418300	OAJ02041	P38234	P30605	mint	dihydrofolate reductase reconstruction	physical association	author score:99.00|0.37	18467557
TraesCS1A02G424200	OAJ03941	P38692	P10659	mint	tandem affinity purification	association	0.35	20489023
TraesCS1A02G424200	OAJ02041	P39009	Q12335	mint	anti tag coimmunoprecipitation	association	0.35	20489023
TraesCS1A02G424200	OAJ02041	P39009	P25349	mint	anti tag coimmunoprecipitation	association	0.35	20489023
TraesCS1A02G425700	OAJ02041	Q12335	Q06440	mint	tandem affinity purification	physical association	0.40	16554755
TraesCS1A02G443600	OAJ02041	Q12335	Q06440	mint	tandem affinity purification	physical association	0.40	16554755
TraesCS1B02G018500	OAJ02041	P39009	Q12335	mint	anti tag coimmunoprecipitation	association	0.35	20489023
TraesCS1B02G018500	OAJ02041	P39009	P25349	mint	anti tag coimmunoprecipitation	association	0.35	20489023
TraesCS1B02G018600	OAJ03941	P32491	P10659	mint	anti tag coimmunoprecipitation	association	0.53	20489023
TraesCS1B02G018900	OAJ04010	P01116	Q8N653	mint	proximity-dependent biotin identification	proximity	0.27	IM-29117
TraesCS1B02G018900	OAJ04010	P01111	Q8N653	mint	proximity-dependent biotin identification	proximity	0.27	IM-29117
TraesCS1B02G018900	OAJ04010	P01112	Q8N653	mint	proximity-dependent biotin identification	proximity	0.27	IM-29117
TraesCS1B02G019100	OAJ04010	P01116	Q8N653	mint	proximity-dependent biotin identification	proximity	0.27	IM-29117
TraesCS1B02G019100	OAJ04010	P01111	Q8N653	mint	proximity-dependent biotin identification	proximity	0.27	IM-29117
TraesCS1B02G019100	OAJ04010	P01112	Q8N653	mint	proximity-dependent biotin identification	proximity	0.27	IM-29117
TraesCS1B02G032000	OAJ03941	P32491	P10659	mint	anti tag coimmunoprecipitation	association	0.53	20489023
TraesCS1B02G032000	OAJ02041	P39009	Q12335	mint	anti tag coimmunoprecipitation	association	0.35	20489023
TraesCS1B02G032000	OAJ02041	P39009	P25349	mint	anti tag coimmunoprecipitation	association	0.35	20489023
TraesCS1B02G032500	OAJ03941	P38692	P10659	mint	tandem affinity purification	association	0.35	20489023
TraesCS1B02G038800	OAJ02041	P39009	Q12335	mint	anti tag coimmunoprecipitation	association	0.35	20489023
TraesCS1B02G038800	OAJ02041	P39009	P25349	mint	anti tag coimmunoprecipitation	association	0.35	20489023
TraesCS1B02G071700	OAJ03941	P14404	P31153	mint	anti tag coimmunoprecipitation	association	0.35	30462309
TraesCS1B02G071700	OAJ03941	A2A935	P31153	mint	anti tag coimmunoprecipitation	association	0.35	30462309
TraesCS1B02G076800	OAJ03941	Q12222	P10659	mint	anti tag coimmunoprecipitation	association	0.35	20489023
TraesCS1B02G076800	OAJ03941	P32491	P10659	mint	anti tag coimmunoprecipitation	association	0.53	20489023
TraesCS1B02G079900	OAJ03941	P32491	P10659	mint	anti tag coimmunoprecipitation	association	0.53	20489023
TraesCS1B02G095200	OAJ03941	Q12222	P10659	mint	anti tag coimmunoprecipitation	association	0.35	20489023
TraesCS1B02G097700	OAJ03941	P38692	P10659	mint	tandem affinity purification	association	0.35	20489023
TraesCS1B02G098600	OAJ02041	P39009	Q12335	mint	anti tag coimmunoprecipitation	association	0.35	20489023
TraesCS1B02G098600	OAJ02041	P39009	P25349	mint	anti tag coimmunoprecipitation	association	0.35	20489023
TraesCS1B02G098700	OAJ03941	P32491	P10659	mint	anti tag coimmunoprecipitation	association	0.53	20489023
TraesCS1B02G098700	OAJ02041	P39009	Q12335	mint	anti tag coimmunoprecipitation	association	0.35	20489023
TraesCS1B02G098700	OAJ02041	P39009	P25349	mint	anti tag coimmunoprecipitation	association	0.35	20489023
TraesCS1B02G099000	OAJ02041	Q12335	P53049	mint	dihydrofolate reductase reconstruction	physical association	author score:99.00|0.37	18467557
TraesCS1B02G099000	OAJ02041	P38234	P53049	mint	dihydrofolate reductase reconstruction	physical association	author score:99.28|0.37	18467557
TraesCS1B02G110700	OAJ03941	P32491	P10659	mint	anti tag coimmunoprecipitation	association	0.53	20489023
TraesCS1B02G114100	OAJ03941	P32491	P10659	mint	anti tag coimmunoprecipitation	association	0.53	20489023
TraesCS1B02G120100	OAJ03941	Q12222	P10659	mint	anti tag coimmunoprecipitation	association	0.35	20489023
TraesCS1B02G120100	OAJ03941	P38692	P10659	mint	tandem affinity purification	association	0.35	20489023
TraesCS1B02G128100	OAJ02041	Q12335	P26570	mint	dihydrofolate reductase reconstruction	physical association	author score:99.00|0.37	18467557
TraesCS1B02G133700	OAJ03941	P38692	P10659	mint	tandem affinity purification	association	0.35	20489023
TraesCS1B02G142300	OAJ03941	Q12222	P10659	mint	anti tag coimmunoprecipitation	association	0.35	20489023
TraesCS1B02G148000	OAJ03941	P06704	P10659	mint	tandem affinity purification	physical association	0.40	16554755
TraesCS1B02G150900	OAJ04010	P01116	Q8N653	mint	proximity-dependent biotin identification	proximity	0.27	IM-29117
TraesCS1B02G150900	OAJ04010	P01111	Q8N653	mint	proximity-dependent biotin identification	proximity	0.27	IM-29117
TraesCS1B02G150900	OAJ04010	P01112	Q8N653	mint	proximity-dependent biotin identification	proximity	0.27	IM-29117
TraesCS1B02G151700	OAJ05275	P29056	P13393	mint	tandem affinity purification	physical association	0.70	16554755
TraesCS1B02G152400	OAJ03941	P40484	P10659	mint	anti tag coimmunoprecipitation	association	0.35	20489023
TraesCS1B02G155100	OAJ02041	Q12335	Q12335	mint	dihydrofolate reductase reconstruction	physical association	author score:99.00|0.75	18467557
TraesCS1B02G155100	OAJ02041	Q12335	Q12335	mint	two hybrid	physical association	0.75	10688190
TraesCS1B02G155100	OAJ02041	P38234	Q12335	mint	dihydrofolate reductase reconstruction	physical association	author score:99.00|0.75	18467557
TraesCS1B02G155100	OAJ02041	Q12335	P38234	mint	two hybrid	physical association	0.75	10688190
TraesCS1B02G155100	OAJ02041	Q12335	P25349	mint	two hybrid	physical association	0.75	10688190
TraesCS1B02G157100	OAJ04010	P01116	Q8N653	mint	proximity-dependent biotin identification	proximity	0.27	IM-29117
TraesCS1B02G157100	OAJ04010	P01111	Q8N653	mint	proximity-dependent biotin identification	proximity	0.27	IM-29117
TraesCS1B02G157100	OAJ04010	P01112	Q8N653	mint	proximity-dependent biotin identification	proximity	0.27	IM-29117
TraesCS1B02G157700	OAJ02041	P39009	Q12335	mint	anti tag coimmunoprecipitation	association	0.35	20489023
TraesCS1B02G157700	OAJ02041	P39009	P25349	mint	anti tag coimmunoprecipitation	association	0.35	20489023
TraesCS1B02G158500	OAJ04010	P01116	Q8N653	mint	proximity-dependent biotin identification	proximity	0.27	IM-29117
TraesCS1B02G158500	OAJ04010	P01111	Q8N653	mint	proximity-dependent biotin identification	proximity	0.27	IM-29117
TraesCS1B02G158500	OAJ04010	P01112	Q8N653	mint	proximity-dependent biotin identification	proximity	0.27	IM-29117
TraesCS1B02G160900	OAJ02041	O14979	P38234	hpidb	two hybrid array	physical association	0.56	27107014
TraesCS1B02G160900	OAJ02041	O14979	P38234	hpidb	two hybrid pooling approach	physical association	0.56	27107014
TraesCS1B02G160900	OAJ02041	O14979	P38234	hpidb	validated two hybrid	physical association	0.56	27107014
TraesCS1B02G160900	OAJ03941	Q03250	Q9LUT2	mint	pull down	association	0.35	23395902
TraesCS1B02G162300	OAJ03941	P0A817	P0A6F5	mint	molecular sieving	direct interaction	0.59	18418386
TraesCS1B02G168200	OAJ02041	O14979	P38234	hpidb	two hybrid array	physical association	0.56	27107014
TraesCS1B02G168200	OAJ02041	O14979	P38234	hpidb	two hybrid pooling approach	physical association	0.56	27107014
TraesCS1B02G168200	OAJ02041	O14979	P38234	hpidb	validated two hybrid	physical association	0.56	27107014
TraesCS1B02G171700	OAJ03941	7316	852113	hpidb	affinity chromatography technology	physical association	-	23801757
TraesCS1B02G171700	OAJ03941	7316	850877	hpidb	affinity chromatography technology	physical association	-	23801757
TraesCS1B02G171700	OAJ02041	7316	850360	hpidb	affinity chromatography technology	physical association	-	23801757
TraesCS1B02G171700	OAJ03941	P0CG63	P10659	mint	affinity chromatography technology	covalent binding	0.44	15699485
TraesCS1B02G175900	OAJ03941	P32491	P10659	mint	anti tag coimmunoprecipitation	association	0.53	20489023
TraesCS1B02G175900	OAJ03941	P38692	P10659	mint	tandem affinity purification	association	0.35	20489023
TraesCS1B02G181300	OAJ02041	Q12335	Q02785	mint	dihydrofolate reductase reconstruction	physical association	author score:99.00|0.37	18467557
TraesCS1B02G196700	OAJ03941	Q12222	P10659	mint	anti tag coimmunoprecipitation	association	0.35	20489023
TraesCS1B02G196700	OAJ03941	P32491	P10659	mint	anti tag coimmunoprecipitation	association	0.53	20489023
TraesCS1B02G201900	OAJ02041	P39009	Q12335	mint	anti tag coimmunoprecipitation	association	0.35	20489023
TraesCS1B02G201900	OAJ02041	P39009	P25349	mint	anti tag coimmunoprecipitation	association	0.35	20489023
TraesCS1B02G203200	OAJ03941	Q12222	P10659	mint	anti tag coimmunoprecipitation	association	0.35	20489023
TraesCS1B02G208700	OAJ03941	P06704	P10659	mint	tandem affinity purification	physical association	0.40	16554755
TraesCS1B02G211800	OAJ02041	P38234	P30605	mint	dihydrofolate reductase reconstruction	physical association	author score:99.00|0.37	18467557
TraesCS1B02G212800	OAJ02041	P39009	Q12335	mint	anti tag coimmunoprecipitation	association	0.35	20489023
TraesCS1B02G212800	OAJ02041	P39009	P25349	mint	anti tag coimmunoprecipitation	association	0.35	20489023
TraesCS1B02G215800	OAJ02041	P32465	P38234	mint	dihydrofolate reductase reconstruction	physical association	author score:99.00|0.37	18467557
TraesCS1B02G215800	OAJ02041	P38234	P30605	mint	dihydrofolate reductase reconstruction	physical association	author score:99.00|0.37	18467557
TraesCS1B02G229400	OAJ03941	Q08217	P10659	mint	tandem affinity purification	association	0.35	20489023
TraesCS1B02G229400	OAJ02041	P39009	Q12335	mint	anti tag coimmunoprecipitation	association	0.35	20489023
TraesCS1B02G229400	OAJ02041	P39009	P25349	mint	anti tag coimmunoprecipitation	association	0.35	20489023
TraesCS1B02G237300	OAJ03941	Q9UQ80	Q8ZHG7	hpidb	two hybrid pooling approach	physical association	author score:1|0.37	IM-13779
TraesCS1B02G239500	OAJ03941	P31153	Q5NID2	hpidb	two hybrid pooling approach	physical association	author score:2|0.37	IM-13779
TraesCS1B02G241200	OAJ03941	7316	852113	hpidb	affinity chromatography technology	physical association	-	23801757
TraesCS1B02G241200	OAJ03941	7316	850877	hpidb	affinity chromatography technology	physical association	-	23801757
TraesCS1B02G241200	OAJ02041	7316	850360	hpidb	affinity chromatography technology	physical association	-	23801757
TraesCS1B02G241200	OAJ03941	P0CG63	P10659	mint	affinity chromatography technology	covalent binding	0.44	15699485
TraesCS1B02G247100	OAJ03941	P32491	P10659	mint	anti tag coimmunoprecipitation	association	0.53	20489023
TraesCS1B02G249300	OAJ02041	O14979	P38234	hpidb	two hybrid array	physical association	0.56	27107014
TraesCS1B02G249300	OAJ02041	O14979	P38234	hpidb	two hybrid pooling approach	physical association	0.56	27107014
TraesCS1B02G249300	OAJ02041	O14979	P38234	hpidb	validated two hybrid	physical association	0.56	27107014
TraesCS1B02G249300	OAJ03941	Q03250	Q9LUT2	mint	pull down	association	0.35	23395902
TraesCS1B02G250900	OAJ03941	P06704	P10659	mint	tandem affinity purification	physical association	0.40	16554755
TraesCS1B02G252500	OAJ03941	P38692	P10659	mint	tandem affinity purification	association	0.35	20489023
TraesCS1B02G256600	OAJ03941	P38692	P10659	mint	tandem affinity purification	association	0.35	20489023
TraesCS1B02G281100	OAJ02041	P39009	Q12335	mint	anti tag coimmunoprecipitation	association	0.35	20489023
TraesCS1B02G281100	OAJ02041	P39009	P25349	mint	anti tag coimmunoprecipitation	association	0.35	20489023
TraesCS1B02G282100	OAJ02041	P39009	Q12335	mint	anti tag coimmunoprecipitation	association	0.35	20489023
TraesCS1B02G282100	OAJ02041	P39009	P25349	mint	anti tag coimmunoprecipitation	association	0.35	20489023
TraesCS1B02G292400	OAJ03941	Q13451	Q8ZHG7	hpidb	two hybrid pooling approach	physical association	author score:1|0.37	IM-13779
TraesCS1B02G297700	OAJ02041	P38009	Q12335	mint	dihydrofolate reductase reconstruction	physical association	author score:97.53|0.37	18467557
TraesCS1B02G309400	OAJ02041	P39009	Q12335	mint	anti tag coimmunoprecipitation	association	0.35	20489023
TraesCS1B02G309400	OAJ02041	P39009	P25349	mint	anti tag coimmunoprecipitation	association	0.35	20489023
TraesCS1B02G311300	OAJ03941	P29448	Q9LUT2	mint	affinity chromatography technology	association	0.35	fj-13-0157
TraesCS1B02G319100	OAJ06938	P21243	P08019	mint	tandem affinity purification	physical association	0.40	16554755
TraesCS1B02G319400	OAJ03941	P06704	P10659	mint	tandem affinity purification	physical association	0.40	16554755
TraesCS1B02G320400	OAJ02041	P39009	Q12335	mint	anti tag coimmunoprecipitation	association	0.35	20489023
TraesCS1B02G320400	OAJ02041	P39009	P25349	mint	anti tag coimmunoprecipitation	association	0.35	20489023
TraesCS1B02G324000	OAJ02041	Q01896	P38234	mint	dihydrofolate reductase reconstruction	physical association	author score:99.28|0.37	18467557
TraesCS1B02G325300	OAJ03941	7316	852113	hpidb	affinity chromatography technology	physical association	-	23801757
TraesCS1B02G325300	OAJ03941	7316	850877	hpidb	affinity chromatography technology	physical association	-	23801757
TraesCS1B02G325300	OAJ02041	7316	850360	hpidb	affinity chromatography technology	physical association	-	23801757
TraesCS1B02G325300	OAJ03941	P0CG63	P10659	mint	affinity chromatography technology	covalent binding	0.44	15699485
TraesCS1B02G326100	OAJ03941	P32491	P10659	mint	anti tag coimmunoprecipitation	association	0.53	20489023
TraesCS1B02G326100	OAJ03941	P38692	P10659	mint	tandem affinity purification	association	0.35	20489023
TraesCS1B02G326100	OAJ02041	P39009	Q12335	mint	anti tag coimmunoprecipitation	association	0.35	20489023
TraesCS1B02G326100	OAJ02041	P39009	P25349	mint	anti tag coimmunoprecipitation	association	0.35	20489023
TraesCS1B02G332700	OAJ02041	Q12335	Q12335	mint	dihydrofolate reductase reconstruction	physical association	author score:99.00|0.75	18467557
TraesCS1B02G332700	OAJ02041	Q12335	Q12335	mint	two hybrid	physical association	0.75	10688190
TraesCS1B02G332700	OAJ02041	P38234	Q12335	mint	dihydrofolate reductase reconstruction	physical association	author score:99.00|0.75	18467557
TraesCS1B02G332700	OAJ02041	Q12335	P38234	mint	two hybrid	physical association	0.75	10688190
TraesCS1B02G332700	OAJ02041	Q12335	P25349	mint	two hybrid	physical association	0.75	10688190
TraesCS1B02G337200	OAJ04010	P01116	Q8N653	mint	proximity-dependent biotin identification	proximity	0.27	IM-29117
TraesCS1B02G337200	OAJ04010	P01111	Q8N653	mint	proximity-dependent biotin identification	proximity	0.27	IM-29117
TraesCS1B02G337200	OAJ04010	P01112	Q8N653	mint	proximity-dependent biotin identification	proximity	0.27	IM-29117
TraesCS1B02G338800	OAJ03941	P29448	Q9LUT2	mint	affinity chromatography technology	association	0.35	fj-13-0157
TraesCS1B02G339000	OAJ03941	P29448	Q9LUT2	mint	affinity chromatography technology	association	0.35	fj-13-0157
TraesCS1B02G347100	OAJ02041	P39009	Q12335	mint	anti tag coimmunoprecipitation	association	0.35	20489023
TraesCS1B02G347100	OAJ02041	P39009	P25349	mint	anti tag coimmunoprecipitation	association	0.35	20489023
TraesCS1B02G353800	OAJ02041	P38234	P30605	mint	dihydrofolate reductase reconstruction	physical association	author score:99.00|0.37	18467557
TraesCS1B02G356800	OAJ03941	P47897	Q8ZHG7	hpidb	two hybrid pooling approach	physical association	author score:1|0.37	IM-13779
TraesCS1B02G358500	OAJ03941	P32491	P10659	mint	anti tag coimmunoprecipitation	association	0.53	20489023
TraesCS1B02G358500	OAJ02041	P39009	Q12335	mint	anti tag coimmunoprecipitation	association	0.35	20489023
TraesCS1B02G358500	OAJ02041	P39009	P25349	mint	anti tag coimmunoprecipitation	association	0.35	20489023
TraesCS1B02G359900	OAJ03941	P38692	P10659	mint	tandem affinity purification	association	0.35	20489023
TraesCS1B02G363000	OAJ03941	P32565	P10659	mint	tandem affinity purification	physical association	0.56	16554755
TraesCS1B02G363000	OAJ03941	P10659	P32565	mint	tandem affinity purification	physical association	0.56	16554755
TraesCS1B02G368800	OAJ03941	Q6P2Q9	Q8ZHG7	hpidb	two hybrid pooling approach	physical association	author score:1|0.37	IM-13779
TraesCS1B02G374600	OAJ04010	P01116	Q8N653	mint	proximity-dependent biotin identification	proximity	0.27	IM-29117
TraesCS1B02G374600	OAJ04010	P01111	Q8N653	mint	proximity-dependent biotin identification	proximity	0.27	IM-29117
TraesCS1B02G374600	OAJ04010	P01112	Q8N653	mint	proximity-dependent biotin identification	proximity	0.27	IM-29117
TraesCS1B02G375400	OAJ03941	P38692	P10659	mint	tandem affinity purification	association	0.35	20489023
TraesCS1B02G378000	OAJ03941	P0A817	P0A6F5	mint	molecular sieving	direct interaction	0.59	18418386
TraesCS1B02G385000	OAJ03941	P38692	P10659	mint	tandem affinity purification	association	0.35	20489023
TraesCS1B02G385200	OAJ03941	P38692	P10659	mint	tandem affinity purification	association	0.35	20489023
TraesCS1B02G393500	OAJ02041	Q12335	P26570	mint	dihydrofolate reductase reconstruction	physical association	author score:99.00|0.37	18467557
TraesCS1B02G410500	OAJ03941	Q08217	P10659	mint	tandem affinity purification	association	0.35	20489023
TraesCS1B02G415700	OAJ03941	Q6P2Q9	Q8ZHG7	hpidb	two hybrid pooling approach	physical association	author score:1|0.37	IM-13779
TraesCS1B02G416400	OAJ03941	Q6P2Q9	Q8ZHG7	hpidb	two hybrid pooling approach	physical association	author score:1|0.37	IM-13779
TraesCS1B02G419300	OAJ03941	P32491	P10659	mint	anti tag coimmunoprecipitation	association	0.53	20489023
TraesCS1B02G419600	OAJ03941	P32491	P10659	mint	anti tag coimmunoprecipitation	association	0.53	20489023
TraesCS1B02G419900	OAJ03941	P32491	P10659	mint	anti tag coimmunoprecipitation	association	0.53	20489023
TraesCS1B02G426300	OAJ04010	P01116	Q8N653	mint	proximity-dependent biotin identification	proximity	0.27	IM-29117
TraesCS1B02G426300	OAJ04010	P01111	Q8N653	mint	proximity-dependent biotin identification	proximity	0.27	IM-29117
TraesCS1B02G426300	OAJ04010	P01112	Q8N653	mint	proximity-dependent biotin identification	proximity	0.27	IM-29117
TraesCS1B02G446400	OAJ03941	P06704	P10659	mint	tandem affinity purification	physical association	0.40	16554755
TraesCS1B02G446500	OAJ03941	P32491	P10659	mint	anti tag coimmunoprecipitation	association	0.53	20489023
TraesCS1B02G446500	OAJ03941	Q08217	P10659	mint	tandem affinity purification	association	0.35	20489023
TraesCS1B02G448300	OAJ02041	P38234	P30605	mint	dihydrofolate reductase reconstruction	physical association	author score:99.00|0.37	18467557
TraesCS1B02G454700	OAJ03941	P38692	P10659	mint	tandem affinity purification	association	0.35	20489023
TraesCS1B02G454900	OAJ03941	P32491	P10659	mint	anti tag coimmunoprecipitation	association	0.53	20489023
TraesCS1B02G454900	OAJ03941	P38692	P10659	mint	tandem affinity purification	association	0.35	20489023
TraesCS1B02G456700	OAJ03941	P38692	P10659	mint	tandem affinity purification	association	0.35	20489023
TraesCS1B02G456700	OAJ02041	P39009	Q12335	mint	anti tag coimmunoprecipitation	association	0.35	20489023
TraesCS1B02G456700	OAJ02041	P39009	P25349	mint	anti tag coimmunoprecipitation	association	0.35	20489023
TraesCS1B02G468800	OAJ03941	P32491	P10659	mint	anti tag coimmunoprecipitation	association	0.53	20489023
TraesCS1B02G478100	OAJ02041	Q12335	Q06440	mint	tandem affinity purification	physical association	0.40	16554755
TraesCS1B02G479100	OAJ02041	P10823	Q12335	mint	dihydrofolate reductase reconstruction	physical association	author score:99.00|0.37	18467557
TraesCS1B02G479100	OAJ02041	P10823	P38234	mint	dihydrofolate reductase reconstruction	physical association	author score:99.00|0.37	18467557
TraesCS1B02G479100	OAJ02041	Q12335	P10823	mint	dihydrofolate reductase reconstruction	physical association	author score:99.00|0.37	18467557
TraesCS1D02G013200	OAJ04010	P01116	Q8N653	mint	proximity-dependent biotin identification	proximity	0.27	IM-29117
TraesCS1D02G013200	OAJ04010	P01111	Q8N653	mint	proximity-dependent biotin identification	proximity	0.27	IM-29117
TraesCS1D02G013200	OAJ04010	P01112	Q8N653	mint	proximity-dependent biotin identification	proximity	0.27	IM-29117
TraesCS1D02G013300	OAJ04010	P01116	Q8N653	mint	proximity-dependent biotin identification	proximity	0.27	IM-29117
TraesCS1D02G013300	OAJ04010	P01112	Q8N653	mint	proximity-dependent biotin identification	proximity	0.27	IM-29117
TraesCS1D02G026200	OAJ03941	P38692	P10659	mint	tandem affinity purification	association	0.35	20489023
TraesCS1D02G032600	OAJ02041	P39009	Q12335	mint	anti tag coimmunoprecipitation	association	0.35	20489023
TraesCS1D02G032600	OAJ02041	P39009	P25349	mint	anti tag coimmunoprecipitation	association	0.35	20489023
TraesCS1D02G033400	OAJ03941	P38692	P10659	mint	tandem affinity purification	association	0.35	20489023
TraesCS1D02G033400	OAJ02041	P39009	Q12335	mint	anti tag coimmunoprecipitation	association	0.35	20489023
TraesCS1D02G033400	OAJ02041	P39009	P25349	mint	anti tag coimmunoprecipitation	association	0.35	20489023
TraesCS1D02G055600	OAJ03941	P14404	P31153	mint	anti tag coimmunoprecipitation	association	0.35	30462309
TraesCS1D02G055600	OAJ03941	A2A935	P31153	mint	anti tag coimmunoprecipitation	association	0.35	30462309
TraesCS1D02G062300	OAJ03941	P32491	P10659	mint	anti tag coimmunoprecipitation	association	0.53	20489023
TraesCS1D02G077800	OAJ03941	P32491	P10659	mint	anti tag coimmunoprecipitation	association	0.53	20489023
TraesCS1D02G077800	OAJ02041	P39009	Q12335	mint	anti tag coimmunoprecipitation	association	0.35	20489023
TraesCS1D02G077800	OAJ02041	P39009	P25349	mint	anti tag coimmunoprecipitation	association	0.35	20489023
TraesCS1D02G079300	OAJ03941	Q12222	P10659	mint	anti tag coimmunoprecipitation	association	0.35	20489023
TraesCS1D02G081400	OAJ03941	P38692	P10659	mint	tandem affinity purification	association	0.35	20489023
TraesCS1D02G082200	OAJ03941	P38692	P10659	mint	tandem affinity purification	association	0.35	20489023
TraesCS1D02G082200	OAJ02041	P39009	Q12335	mint	anti tag coimmunoprecipitation	association	0.35	20489023
TraesCS1D02G082200	OAJ02041	P39009	P25349	mint	anti tag coimmunoprecipitation	association	0.35	20489023
TraesCS1D02G082500	OAJ03941	P38692	P10659	mint	tandem affinity purification	association	0.35	20489023
TraesCS1D02G082500	OAJ02041	P39009	Q12335	mint	anti tag coimmunoprecipitation	association	0.35	20489023
TraesCS1D02G082500	OAJ02041	P39009	P25349	mint	anti tag coimmunoprecipitation	association	0.35	20489023
TraesCS1D02G082600	OAJ03941	P32491	P10659	mint	anti tag coimmunoprecipitation	association	0.53	20489023
TraesCS1D02G082600	OAJ03941	P38692	P10659	mint	tandem affinity purification	association	0.35	20489023
TraesCS1D02G082600	OAJ02041	P39009	Q12335	mint	anti tag coimmunoprecipitation	association	0.35	20489023
TraesCS1D02G082600	OAJ02041	P39009	P25349	mint	anti tag coimmunoprecipitation	association	0.35	20489023
TraesCS1D02G082900	OAJ02041	Q12335	P53049	mint	dihydrofolate reductase reconstruction	physical association	author score:99.00|0.37	18467557
TraesCS1D02G082900	OAJ02041	P38234	P53049	mint	dihydrofolate reductase reconstruction	physical association	author score:99.28|0.37	18467557
TraesCS1D02G100300	OAJ03941	P38692	P10659	mint	tandem affinity purification	association	0.35	20489023
TraesCS1D02G104400	OAJ02041	Q12335	P26570	mint	dihydrofolate reductase reconstruction	physical association	author score:99.00|0.37	18467557
TraesCS1D02G115000	OAJ03941	P38692	P10659	mint	tandem affinity purification	association	0.35	20489023
TraesCS1D02G125800	OAJ03941	P06704	P10659	mint	tandem affinity purification	physical association	0.40	16554755
TraesCS1D02G129000	OAJ03941	Q12222	P10659	mint	anti tag coimmunoprecipitation	association	0.35	20489023
TraesCS1D02G133200	OAJ04010	P01116	Q8N653	mint	proximity-dependent biotin identification	proximity	0.27	IM-29117
TraesCS1D02G133200	OAJ04010	P01111	Q8N653	mint	proximity-dependent biotin identification	proximity	0.27	IM-29117
TraesCS1D02G133200	OAJ04010	P01112	Q8N653	mint	proximity-dependent biotin identification	proximity	0.27	IM-29117
TraesCS1D02G133400	OAJ03941	P40484	P10659	mint	anti tag coimmunoprecipitation	association	0.35	20489023
TraesCS1D02G133500	OAJ03941	P40484	P10659	mint	anti tag coimmunoprecipitation	association	0.35	20489023
TraesCS1D02G134600	OAJ02041	Q12335	Q12335	mint	dihydrofolate reductase reconstruction	physical association	author score:99.00|0.75	18467557
TraesCS1D02G134600	OAJ02041	Q12335	Q12335	mint	two hybrid	physical association	0.75	10688190
TraesCS1D02G134600	OAJ02041	P38234	Q12335	mint	dihydrofolate reductase reconstruction	physical association	author score:99.00|0.75	18467557
TraesCS1D02G134600	OAJ02041	Q12335	P38234	mint	two hybrid	physical association	0.75	10688190
TraesCS1D02G134600	OAJ02041	Q12335	P25349	mint	two hybrid	physical association	0.75	10688190
TraesCS1D02G139500	OAJ04010	P01116	Q8N653	mint	proximity-dependent biotin identification	proximity	0.27	IM-29117
TraesCS1D02G139500	OAJ04010	P01111	Q8N653	mint	proximity-dependent biotin identification	proximity	0.27	IM-29117
TraesCS1D02G139500	OAJ04010	P01112	Q8N653	mint	proximity-dependent biotin identification	proximity	0.27	IM-29117
TraesCS1D02G140300	OAJ02041	P39009	Q12335	mint	anti tag coimmunoprecipitation	association	0.35	20489023
TraesCS1D02G140300	OAJ02041	P39009	P25349	mint	anti tag coimmunoprecipitation	association	0.35	20489023
TraesCS1D02G142000	OAJ04010	P01116	Q8N653	mint	proximity-dependent biotin identification	proximity	0.27	IM-29117
TraesCS1D02G142000	OAJ04010	P01111	Q8N653	mint	proximity-dependent biotin identification	proximity	0.27	IM-29117
TraesCS1D02G142000	OAJ04010	P01112	Q8N653	mint	proximity-dependent biotin identification	proximity	0.27	IM-29117
TraesCS1D02G142300	OAJ02041	O14979	P38234	hpidb	two hybrid array	physical association	0.56	27107014
TraesCS1D02G142300	OAJ02041	O14979	P38234	hpidb	two hybrid pooling approach	physical association	0.56	27107014
TraesCS1D02G142300	OAJ02041	O14979	P38234	hpidb	validated two hybrid	physical association	0.56	27107014
TraesCS1D02G142300	OAJ03941	Q03250	Q9LUT2	mint	pull down	association	0.35	23395902
TraesCS1D02G144000	OAJ03941	P0A817	P0A6F5	mint	molecular sieving	direct interaction	0.59	18418386
TraesCS1D02G147600	OAJ02041	O14979	P38234	hpidb	two hybrid array	physical association	0.56	27107014
TraesCS1D02G147600	OAJ02041	O14979	P38234	hpidb	two hybrid pooling approach	physical association	0.56	27107014
TraesCS1D02G147600	OAJ02041	O14979	P38234	hpidb	validated two hybrid	physical association	0.56	27107014
TraesCS1D02G150800	OAJ02041	Q12335	Q02785	mint	dihydrofolate reductase reconstruction	physical association	author score:99.00|0.37	18467557
TraesCS1D02G151600	OAJ03941	7316	852113	hpidb	affinity chromatography technology	physical association	-	23801757
TraesCS1D02G151600	OAJ03941	7316	850877	hpidb	affinity chromatography technology	physical association	-	23801757
TraesCS1D02G151600	OAJ02041	7316	850360	hpidb	affinity chromatography technology	physical association	-	23801757
TraesCS1D02G151600	OAJ03941	P0CG63	P10659	mint	affinity chromatography technology	covalent binding	0.44	15699485
TraesCS1D02G161500	OAJ02041	Q12335	Q02785	mint	dihydrofolate reductase reconstruction	physical association	author score:99.00|0.37	18467557
TraesCS1D02G175400	OAJ03941	Q12222	P10659	mint	anti tag coimmunoprecipitation	association	0.35	20489023
TraesCS1D02G176900	OAJ02041	P39009	Q12335	mint	anti tag coimmunoprecipitation	association	0.35	20489023
TraesCS1D02G176900	OAJ02041	P39009	P25349	mint	anti tag coimmunoprecipitation	association	0.35	20489023
TraesCS1D02G187400	OAJ03941	Q12222	P10659	mint	anti tag coimmunoprecipitation	association	0.35	20489023
TraesCS1D02G187400	OAJ03941	P32491	P10659	mint	anti tag coimmunoprecipitation	association	0.53	20489023
TraesCS1D02G197600	OAJ03941	P06704	P10659	mint	tandem affinity purification	physical association	0.40	16554755
TraesCS1D02G200700	OAJ02041	P38234	P30605	mint	dihydrofolate reductase reconstruction	physical association	author score:99.00|0.37	18467557
TraesCS1D02G204900	OAJ02041	P32465	P38234	mint	dihydrofolate reductase reconstruction	physical association	author score:99.00|0.37	18467557
TraesCS1D02G204900	OAJ02041	P38234	P30605	mint	dihydrofolate reductase reconstruction	physical association	author score:99.00|0.37	18467557
TraesCS1D02G206100	OAJ03941	7316	852113	hpidb	affinity chromatography technology	physical association	-	23801757
TraesCS1D02G206100	OAJ03941	7316	850877	hpidb	affinity chromatography technology	physical association	-	23801757
TraesCS1D02G206100	OAJ02041	7316	850360	hpidb	affinity chromatography technology	physical association	-	23801757
TraesCS1D02G206100	OAJ03941	P0CG63	P10659	mint	affinity chromatography technology	covalent binding	0.44	15699485
TraesCS1D02G206400	OAJ03941	7316	852113	hpidb	affinity chromatography technology	physical association	-	23801757
TraesCS1D02G206400	OAJ03941	7316	850877	hpidb	affinity chromatography technology	physical association	-	23801757
TraesCS1D02G206400	OAJ02041	7316	850360	hpidb	affinity chromatography technology	physical association	-	23801757
TraesCS1D02G206400	OAJ03941	P0CG63	P10659	mint	affinity chromatography technology	covalent binding	0.44	15699485
TraesCS1D02G218200	OAJ03941	Q08217	P10659	mint	tandem affinity purification	association	0.35	20489023
TraesCS1D02G218200	OAJ02041	P39009	Q12335	mint	anti tag coimmunoprecipitation	association	0.35	20489023
TraesCS1D02G218200	OAJ02041	P39009	P25349	mint	anti tag coimmunoprecipitation	association	0.35	20489023
TraesCS1D02G225600	OAJ03941	Q9UQ80	Q8ZHG7	hpidb	two hybrid pooling approach	physical association	author score:1|0.37	IM-13779
TraesCS1D02G228700	OAJ03941	7316	852113	hpidb	affinity chromatography technology	physical association	-	23801757
TraesCS1D02G228700	OAJ03941	7316	850877	hpidb	affinity chromatography technology	physical association	-	23801757
TraesCS1D02G228700	OAJ02041	7316	850360	hpidb	affinity chromatography technology	physical association	-	23801757
TraesCS1D02G228700	OAJ03941	P0CG63	P10659	mint	affinity chromatography technology	covalent binding	0.44	15699485
TraesCS1D02G235800	OAJ03941	P32491	P10659	mint	anti tag coimmunoprecipitation	association	0.53	20489023
TraesCS1D02G237800	OAJ02041	O14979	P38234	hpidb	two hybrid array	physical association	0.56	27107014
TraesCS1D02G237800	OAJ02041	O14979	P38234	hpidb	two hybrid pooling approach	physical association	0.56	27107014
TraesCS1D02G237800	OAJ02041	O14979	P38234	hpidb	validated two hybrid	physical association	0.56	27107014
TraesCS1D02G237800	OAJ03941	Q03250	Q9LUT2	mint	pull down	association	0.35	23395902
TraesCS1D02G239000	OAJ03941	P06704	P10659	mint	tandem affinity purification	physical association	0.40	16554755
TraesCS1D02G271000	OAJ02041	P39009	Q12335	mint	anti tag coimmunoprecipitation	association	0.35	20489023
TraesCS1D02G271000	OAJ02041	P39009	P25349	mint	anti tag coimmunoprecipitation	association	0.35	20489023
TraesCS1D02G282500	OAJ03941	Q13451	Q8ZHG7	hpidb	two hybrid pooling approach	physical association	author score:1|0.37	IM-13779
TraesCS1D02G287300	OAJ02041	P38009	Q12335	mint	dihydrofolate reductase reconstruction	physical association	author score:97.53|0.37	18467557
TraesCS1D02G298500	OAJ02041	P39009	Q12335	mint	anti tag coimmunoprecipitation	association	0.35	20489023
TraesCS1D02G298500	OAJ02041	P39009	P25349	mint	anti tag coimmunoprecipitation	association	0.35	20489023
TraesCS1D02G301200	OAJ03941	P29448	Q9LUT2	mint	affinity chromatography technology	association	0.35	fj-13-0157
TraesCS1D02G306600	OAJ02041	P39009	Q12335	mint	anti tag coimmunoprecipitation	association	0.35	20489023
TraesCS1D02G306600	OAJ02041	P39009	P25349	mint	anti tag coimmunoprecipitation	association	0.35	20489023
TraesCS1D02G308800	OAJ02041	P39009	Q12335	mint	anti tag coimmunoprecipitation	association	0.35	20489023
TraesCS1D02G308800	OAJ02041	P39009	P25349	mint	anti tag coimmunoprecipitation	association	0.35	20489023
TraesCS1D02G309600	OAJ02041	Q12335	P53049	mint	dihydrofolate reductase reconstruction	physical association	author score:99.00|0.37	18467557
TraesCS1D02G309600	OAJ02041	P38234	P53049	mint	dihydrofolate reductase reconstruction	physical association	author score:99.28|0.37	18467557
TraesCS1D02G312500	OAJ02041	Q01896	P38234	mint	dihydrofolate reductase reconstruction	physical association	author score:99.28|0.37	18467557
TraesCS1D02G314000	OAJ03941	7316	852113	hpidb	affinity chromatography technology	physical association	-	23801757
TraesCS1D02G314000	OAJ03941	7316	850877	hpidb	affinity chromatography technology	physical association	-	23801757
TraesCS1D02G314000	OAJ02041	7316	850360	hpidb	affinity chromatography technology	physical association	-	23801757
TraesCS1D02G314000	OAJ03941	P0CG63	P10659	mint	affinity chromatography technology	covalent binding	0.44	15699485
TraesCS1D02G314400	OAJ03941	P32491	P10659	mint	anti tag coimmunoprecipitation	association	0.53	20489023
TraesCS1D02G314400	OAJ03941	P38692	P10659	mint	tandem affinity purification	association	0.35	20489023
TraesCS1D02G314400	OAJ02041	P39009	Q12335	mint	anti tag coimmunoprecipitation	association	0.35	20489023
TraesCS1D02G314400	OAJ02041	P39009	P25349	mint	anti tag coimmunoprecipitation	association	0.35	20489023
TraesCS1D02G317600	OAJ03941	P32491	P10659	mint	anti tag coimmunoprecipitation	association	0.53	20489023
TraesCS1D02G325200	OAJ04010	P01116	Q8N653	mint	proximity-dependent biotin identification	proximity	0.27	IM-29117
TraesCS1D02G325200	OAJ04010	P01111	Q8N653	mint	proximity-dependent biotin identification	proximity	0.27	IM-29117
TraesCS1D02G325200	OAJ04010	P01112	Q8N653	mint	proximity-dependent biotin identification	proximity	0.27	IM-29117
TraesCS1D02G327200	OAJ03941	P29448	Q9LUT2	mint	affinity chromatography technology	association	0.35	fj-13-0157
TraesCS1D02G327500	OAJ03941	P29448	Q9LUT2	mint	affinity chromatography technology	association	0.35	fj-13-0157
TraesCS1D02G330400	OAJ03941	P38692	P10659	mint	tandem affinity purification	association	0.35	20489023
TraesCS1D02G339600	OAJ03941	P38692	P10659	mint	tandem affinity purification	association	0.35	20489023
TraesCS1D02G343200	OAJ02041	P38234	P30605	mint	dihydrofolate reductase reconstruction	physical association	author score:99.00|0.37	18467557
TraesCS1D02G345600	OAJ03941	P47897	Q8ZHG7	hpidb	two hybrid pooling approach	physical association	author score:1|0.37	IM-13779
TraesCS1D02G351400	OAJ03941	P32565	P10659	mint	tandem affinity purification	physical association	0.56	16554755
TraesCS1D02G351400	OAJ03941	P10659	P32565	mint	tandem affinity purification	physical association	0.56	16554755
TraesCS1D02G362800	OAJ04010	P01116	Q8N653	mint	proximity-dependent biotin identification	proximity	0.27	IM-29117
TraesCS1D02G362800	OAJ04010	P01111	Q8N653	mint	proximity-dependent biotin identification	proximity	0.27	IM-29117
TraesCS1D02G362800	OAJ04010	P01112	Q8N653	mint	proximity-dependent biotin identification	proximity	0.27	IM-29117
TraesCS1D02G363800	OAJ03941	P38692	P10659	mint	tandem affinity purification	association	0.35	20489023
TraesCS1D02G365800	OAJ03941	P0A817	P0A6F5	mint	molecular sieving	direct interaction	0.59	18418386
TraesCS1D02G372500	OAJ03941	P38692	P10659	mint	tandem affinity purification	association	0.35	20489023
TraesCS1D02G372700	OAJ03941	P38692	P10659	mint	tandem affinity purification	association	0.35	20489023
TraesCS1D02G372800	OAJ03941	P38692	P10659	mint	tandem affinity purification	association	0.35	20489023
TraesCS1D02G375300	OAJ03941	P47897	Q8ZHG7	hpidb	two hybrid pooling approach	physical association	author score:1|0.37	IM-13779
TraesCS1D02G380200	OAJ02041	Q12335	P26570	mint	dihydrofolate reductase reconstruction	physical association	author score:99.00|0.37	18467557
TraesCS1D02G380900	OAJ03941	P32491	P10659	mint	anti tag coimmunoprecipitation	association	0.53	20489023
TraesCS1D02G380900	OAJ03941	P38692	P10659	mint	tandem affinity purification	association	0.35	20489023
TraesCS1D02G380900	OAJ02041	P39009	Q12335	mint	anti tag coimmunoprecipitation	association	0.35	20489023
TraesCS1D02G380900	OAJ02041	P39009	P25349	mint	anti tag coimmunoprecipitation	association	0.35	20489023
TraesCS1D02G392200	OAJ03941	Q08217	P10659	mint	tandem affinity purification	association	0.35	20489023
TraesCS1D02G399400	OAJ03941	P32491	P10659	mint	anti tag coimmunoprecipitation	association	0.53	20489023
TraesCS1D02G405900	OAJ04010	P01116	Q8N653	mint	proximity-dependent biotin identification	proximity	0.27	IM-29117
TraesCS1D02G405900	OAJ04010	P01111	Q8N653	mint	proximity-dependent biotin identification	proximity	0.27	IM-29117
TraesCS1D02G405900	OAJ04010	P01112	Q8N653	mint	proximity-dependent biotin identification	proximity	0.27	IM-29117
TraesCS1D02G423700	OAJ03941	P38692	P10659	mint	tandem affinity purification	association	0.35	20489023
TraesCS1D02G423700	OAJ02041	P39009	Q12335	mint	anti tag coimmunoprecipitation	association	0.35	20489023
TraesCS1D02G423700	OAJ02041	P39009	P25349	mint	anti tag coimmunoprecipitation	association	0.35	20489023
TraesCS1D02G423800	OAJ03941	P32491	P10659	mint	anti tag coimmunoprecipitation	association	0.53	20489023
TraesCS1D02G426000	OAJ02041	P38234	P30605	mint	dihydrofolate reductase reconstruction	physical association	author score:99.00|0.37	18467557
TraesCS1D02G427100	OAJ03941	7316	852113	hpidb	affinity chromatography technology	physical association	-	23801757
TraesCS1D02G427100	OAJ03941	7316	850877	hpidb	affinity chromatography technology	physical association	-	23801757
TraesCS1D02G427100	OAJ02041	7316	850360	hpidb	affinity chromatography technology	physical association	-	23801757
TraesCS1D02G427100	OAJ03941	P0CG63	P10659	mint	affinity chromatography technology	covalent binding	0.44	15699485
TraesCS1D02G433400	OAJ03941	P38692	P10659	mint	tandem affinity purification	association	0.35	20489023
TraesCS1D02G433400	OAJ02041	P39009	Q12335	mint	anti tag coimmunoprecipitation	association	0.35	20489023
TraesCS1D02G433400	OAJ02041	P39009	P25349	mint	anti tag coimmunoprecipitation	association	0.35	20489023
TraesCS1D02G451700	OAJ02041	Q12335	Q06440	mint	tandem affinity purification	physical association	0.40	16554755
TraesCS2A02G009600	OAJ02041	Q12335	P53049	mint	dihydrofolate reductase reconstruction	physical association	author score:99.00|0.37	18467557
TraesCS2A02G009600	OAJ02041	P38234	P53049	mint	dihydrofolate reductase reconstruction	physical association	author score:99.28|0.37	18467557
TraesCS2A02G009700	OAJ02041	Q12335	P53049	mint	dihydrofolate reductase reconstruction	physical association	author score:99.00|0.37	18467557
TraesCS2A02G009700	OAJ02041	P38234	P53049	mint	dihydrofolate reductase reconstruction	physical association	author score:99.28|0.37	18467557
TraesCS2A02G031900	OAJ03941	P32491	P10659	mint	anti tag coimmunoprecipitation	association	0.53	20489023
TraesCS2A02G031900	OAJ03941	P38692	P10659	mint	tandem affinity purification	association	0.35	20489023
TraesCS2A02G031900	OAJ02041	P39009	Q12335	mint	anti tag coimmunoprecipitation	association	0.35	20489023
TraesCS2A02G031900	OAJ02041	P39009	P25349	mint	anti tag coimmunoprecipitation	association	0.35	20489023
TraesCS2A02G032200	OAJ03941	P32491	P10659	mint	anti tag coimmunoprecipitation	association	0.53	20489023
TraesCS2A02G032200	OAJ03941	P38692	P10659	mint	tandem affinity purification	association	0.35	20489023
TraesCS2A02G032200	OAJ02041	P39009	Q12335	mint	anti tag coimmunoprecipitation	association	0.35	20489023
TraesCS2A02G032200	OAJ02041	P39009	P25349	mint	anti tag coimmunoprecipitation	association	0.35	20489023
TraesCS2A02G039100	OAJ02041	P39009	Q12335	mint	anti tag coimmunoprecipitation	association	0.35	20489023
TraesCS2A02G039100	OAJ02041	P39009	P25349	mint	anti tag coimmunoprecipitation	association	0.35	20489023
TraesCS2A02G041000	OAJ03941	P38692	P10659	mint	tandem affinity purification	association	0.35	20489023
TraesCS2A02G050600	OAJ03941	Q13451	Q8ZHG7	hpidb	two hybrid pooling approach	physical association	author score:1|0.37	IM-13779
TraesCS2A02G056800	OAJ02041	Q12335	P53049	mint	dihydrofolate reductase reconstruction	physical association	author score:99.00|0.37	18467557
TraesCS2A02G056800	OAJ02041	P38234	P53049	mint	dihydrofolate reductase reconstruction	physical association	author score:99.28|0.37	18467557
TraesCS2A02G057100	OAJ02041	Q12335	P53049	mint	dihydrofolate reductase reconstruction	physical association	author score:99.00|0.37	18467557
TraesCS2A02G057100	OAJ02041	P38234	P53049	mint	dihydrofolate reductase reconstruction	physical association	author score:99.28|0.37	18467557
TraesCS2A02G068700	OAJ03941	P32491	P10659	mint	anti tag coimmunoprecipitation	association	0.53	20489023
TraesCS2A02G081400	OAJ03941	P32491	P10659	mint	anti tag coimmunoprecipitation	association	0.53	20489023
TraesCS2A02G093300	OAJ03941	7316	852113	hpidb	affinity chromatography technology	physical association	-	23801757
TraesCS2A02G093300	OAJ03941	7316	850877	hpidb	affinity chromatography technology	physical association	-	23801757
TraesCS2A02G093300	OAJ02041	7316	850360	hpidb	affinity chromatography technology	physical association	-	23801757
TraesCS2A02G093300	OAJ03941	P0CG63	P10659	mint	affinity chromatography technology	covalent binding	0.44	15699485
TraesCS2A02G098300	OAJ02041	P39009	Q12335	mint	anti tag coimmunoprecipitation	association	0.35	20489023
TraesCS2A02G098300	OAJ02041	P39009	P25349	mint	anti tag coimmunoprecipitation	association	0.35	20489023
TraesCS2A02G104500	OAJ03941	P32491	P10659	mint	anti tag coimmunoprecipitation	association	0.53	20489023
TraesCS2A02G104500	OAJ03941	P38692	P10659	mint	tandem affinity purification	association	0.35	20489023
TraesCS2A02G106500	OAJ02041	P39009	Q12335	mint	anti tag coimmunoprecipitation	association	0.35	20489023
TraesCS2A02G106500	OAJ02041	P39009	P25349	mint	anti tag coimmunoprecipitation	association	0.35	20489023
TraesCS2A02G107000	OAJ03941	P32491	P10659	mint	anti tag coimmunoprecipitation	association	0.53	20489023
TraesCS2A02G107000	OAJ02041	P39009	Q12335	mint	anti tag coimmunoprecipitation	association	0.35	20489023
TraesCS2A02G107000	OAJ02041	P39009	P25349	mint	anti tag coimmunoprecipitation	association	0.35	20489023
TraesCS2A02G117800	OAJ03941	P32491	P10659	mint	anti tag coimmunoprecipitation	association	0.53	20489023
TraesCS2A02G119300	OAJ02041	P39009	Q12335	mint	anti tag coimmunoprecipitation	association	0.35	20489023
TraesCS2A02G119300	OAJ02041	P39009	P25349	mint	anti tag coimmunoprecipitation	association	0.35	20489023
TraesCS2A02G124100	OAJ02041	Q12335	Q12335	mint	dihydrofolate reductase reconstruction	physical association	author score:99.00|0.75	18467557
TraesCS2A02G124100	OAJ02041	Q12335	Q12335	mint	two hybrid	physical association	0.75	10688190
TraesCS2A02G124100	OAJ02041	P38234	Q12335	mint	dihydrofolate reductase reconstruction	physical association	author score:99.00|0.75	18467557
TraesCS2A02G124100	OAJ02041	Q12335	P38234	mint	two hybrid	physical association	0.75	10688190
TraesCS2A02G124100	OAJ02041	Q12335	P25349	mint	two hybrid	physical association	0.75	10688190
TraesCS2A02G124200	OAJ02041	Q12335	Q12335	mint	dihydrofolate reductase reconstruction	physical association	author score:99.00|0.75	18467557
TraesCS2A02G124200	OAJ02041	Q12335	Q12335	mint	two hybrid	physical association	0.75	10688190
TraesCS2A02G124200	OAJ02041	P38234	Q12335	mint	dihydrofolate reductase reconstruction	physical association	author score:99.00|0.75	18467557
TraesCS2A02G124200	OAJ02041	Q12335	P38234	mint	two hybrid	physical association	0.75	10688190
TraesCS2A02G124200	OAJ02041	Q12335	P25349	mint	two hybrid	physical association	0.75	10688190
TraesCS2A02G126300	OAJ03941	P32491	P10659	mint	anti tag coimmunoprecipitation	association	0.53	20489023
TraesCS2A02G126300	OAJ03941	Q08217	P10659	mint	tandem affinity purification	association	0.35	20489023
TraesCS2A02G126300	OAJ02041	P39009	Q12335	mint	anti tag coimmunoprecipitation	association	0.35	20489023
TraesCS2A02G126300	OAJ02041	P39009	P25349	mint	anti tag coimmunoprecipitation	association	0.35	20489023
TraesCS2A02G126600	OAJ03941	P32491	P10659	mint	anti tag coimmunoprecipitation	association	0.53	20489023
TraesCS2A02G128500	OAJ02041	Q12335	P53049	mint	dihydrofolate reductase reconstruction	physical association	author score:99.00|0.37	18467557
TraesCS2A02G128500	OAJ02041	P38234	P53049	mint	dihydrofolate reductase reconstruction	physical association	author score:99.28|0.37	18467557
TraesCS2A02G142700	OAJ03941	7316	852113	hpidb	affinity chromatography technology	physical association	-	23801757
TraesCS2A02G142700	OAJ03941	7316	850877	hpidb	affinity chromatography technology	physical association	-	23801757
TraesCS2A02G142700	OAJ02041	7316	850360	hpidb	affinity chromatography technology	physical association	-	23801757
TraesCS2A02G142700	OAJ03941	P0CG63	P10659	mint	affinity chromatography technology	covalent binding	0.44	15699485
TraesCS2A02G144400	OAJ02041	Q03640	P38234	mint	dihydrofolate reductase reconstruction	physical association	author score:99.00|0.37	18467557
TraesCS2A02G144400	OAJ02041	Q12335	Q03640	mint	dihydrofolate reductase reconstruction	physical association	author score:99.00|0.37	18467557
TraesCS2A02G146000	OAJ03941	Q8PW07	P0A817	mint	pull down	association	0.35	18418386
TraesCS2A02G146200	OAJ02041	P39009	Q12335	mint	anti tag coimmunoprecipitation	association	0.35	20489023
TraesCS2A02G146200	OAJ02041	P39009	P25349	mint	anti tag coimmunoprecipitation	association	0.35	20489023
TraesCS2A02G150600	OAJ03941	P32491	P10659	mint	anti tag coimmunoprecipitation	association	0.53	20489023
TraesCS2A02G150600	OAJ03941	P38692	P10659	mint	tandem affinity purification	association	0.35	20489023
TraesCS2A02G150600	OAJ02041	P39009	Q12335	mint	anti tag coimmunoprecipitation	association	0.35	20489023
TraesCS2A02G150600	OAJ02041	P39009	P25349	mint	anti tag coimmunoprecipitation	association	0.35	20489023
TraesCS2A02G153500	OAJ04010	P01116	Q8N653	mint	proximity-dependent biotin identification	proximity	0.27	IM-29117
TraesCS2A02G153500	OAJ04010	P01111	Q8N653	mint	proximity-dependent biotin identification	proximity	0.27	IM-29117
TraesCS2A02G153500	OAJ04010	P01112	Q8N653	mint	proximity-dependent biotin identification	proximity	0.27	IM-29117
TraesCS2A02G155500	OAJ02041	P39009	Q12335	mint	anti tag coimmunoprecipitation	association	0.35	20489023
TraesCS2A02G155500	OAJ02041	P39009	P25349	mint	anti tag coimmunoprecipitation	association	0.35	20489023
TraesCS2A02G156100	OAJ02041	O14979	P38234	hpidb	two hybrid array	physical association	0.56	27107014
TraesCS2A02G156100	OAJ02041	O14979	P38234	hpidb	two hybrid pooling approach	physical association	0.56	27107014
TraesCS2A02G156100	OAJ02041	O14979	P38234	hpidb	validated two hybrid	physical association	0.56	27107014
TraesCS2A02G156100	OAJ03941	Q03250	Q9LUT2	mint	pull down	association	0.35	23395902
TraesCS2A02G163800	OAJ03941	P38692	P10659	mint	tandem affinity purification	association	0.35	20489023
TraesCS2A02G163800	OAJ03941	Q08217	P10659	mint	tandem affinity purification	association	0.35	20489023
TraesCS2A02G163800	OAJ02041	P39009	Q12335	mint	anti tag coimmunoprecipitation	association	0.35	20489023
TraesCS2A02G163800	OAJ02041	P39009	P25349	mint	anti tag coimmunoprecipitation	association	0.35	20489023
TraesCS2A02G165800	OAJ03941	P38692	P10659	mint	tandem affinity purification	association	0.35	20489023
TraesCS2A02G165800	OAJ02041	P39009	Q12335	mint	anti tag coimmunoprecipitation	association	0.35	20489023
TraesCS2A02G165800	OAJ02041	P39009	P25349	mint	anti tag coimmunoprecipitation	association	0.35	20489023
TraesCS2A02G166500	OAJ03941	P06704	P10659	mint	tandem affinity purification	physical association	0.40	16554755
TraesCS2A02G169100	OAJ03941	Q03250	Q9LUT2	mint	pull down	association	0.35	23395902
TraesCS2A02G170100	OAJ06938	P21243	P08019	mint	tandem affinity purification	physical association	0.40	16554755
TraesCS2A02G188900	OAJ02041	P38234	P30605	mint	dihydrofolate reductase reconstruction	physical association	author score:99.00|0.37	18467557
TraesCS2A02G189000	OAJ02041	P38234	P30605	mint	dihydrofolate reductase reconstruction	physical association	author score:99.00|0.37	18467557
TraesCS2A02G190200	OAJ03941	Q12222	P10659	mint	anti tag coimmunoprecipitation	association	0.35	20489023
TraesCS2A02G190200	OAJ03941	P38692	P10659	mint	tandem affinity purification	association	0.35	20489023
TraesCS2A02G196900	OAJ02041	Q12335	Q06440	mint	tandem affinity purification	physical association	0.40	16554755
TraesCS2A02G208000	OAJ04010	P43378	Q8N653	mint	anti tag coimmunoprecipitation	association	0.35	27880917
TraesCS2A02G212000	OAJ02041	O14979	P38234	hpidb	two hybrid array	physical association	0.56	27107014
TraesCS2A02G212000	OAJ02041	O14979	P38234	hpidb	two hybrid pooling approach	physical association	0.56	27107014
TraesCS2A02G212000	OAJ02041	O14979	P38234	hpidb	validated two hybrid	physical association	0.56	27107014
TraesCS2A02G212000	OAJ03941	Q03250	Q9LUT2	mint	pull down	association	0.35	23395902
TraesCS2A02G217600	OAJ03941	P32491	P10659	mint	anti tag coimmunoprecipitation	association	0.53	20489023
TraesCS2A02G217600	OAJ03941	P38692	P10659	mint	tandem affinity purification	association	0.35	20489023
TraesCS2A02G217600	OAJ02041	P39009	Q12335	mint	anti tag coimmunoprecipitation	association	0.35	20489023
TraesCS2A02G217600	OAJ02041	P39009	P25349	mint	anti tag coimmunoprecipitation	association	0.35	20489023
TraesCS2A02G221900	OAJ03941	Q03250	Q9LUT2	mint	pull down	association	0.35	23395902
TraesCS2A02G223100	OAJ03941	P38692	P10659	mint	tandem affinity purification	association	0.35	20489023
TraesCS2A02G223100	OAJ02041	P39009	Q12335	mint	anti tag coimmunoprecipitation	association	0.35	20489023
TraesCS2A02G223100	OAJ02041	P39009	P25349	mint	anti tag coimmunoprecipitation	association	0.35	20489023
TraesCS2A02G228600	OAJ02041	O14979	P38234	hpidb	two hybrid array	physical association	0.56	27107014
TraesCS2A02G228600	OAJ02041	O14979	P38234	hpidb	two hybrid pooling approach	physical association	0.56	27107014
TraesCS2A02G228600	OAJ02041	O14979	P38234	hpidb	validated two hybrid	physical association	0.56	27107014
TraesCS2A02G229100	OAJ02041	Q03640	P38234	mint	dihydrofolate reductase reconstruction	physical association	author score:99.00|0.37	18467557
TraesCS2A02G229100	OAJ02041	Q12335	Q03640	mint	dihydrofolate reductase reconstruction	physical association	author score:99.00|0.37	18467557
TraesCS2A02G229200	OAJ02041	Q03640	P38234	mint	dihydrofolate reductase reconstruction	physical association	author score:99.00|0.37	18467557
TraesCS2A02G229200	OAJ02041	Q12335	Q03640	mint	dihydrofolate reductase reconstruction	physical association	author score:99.00|0.37	18467557
TraesCS2A02G233400	OAJ03941	P38692	P10659	mint	tandem affinity purification	association	0.35	20489023
TraesCS2A02G236600	OAJ04010	P01116	Q8N653	mint	proximity-dependent biotin identification	proximity	0.27	IM-29117
TraesCS2A02G236600	OAJ04010	P01111	Q8N653	mint	proximity-dependent biotin identification	proximity	0.27	IM-29117
TraesCS2A02G236600	OAJ04010	P01112	Q8N653	mint	proximity-dependent biotin identification	proximity	0.27	IM-29117
TraesCS2A02G239900	OAJ02041	P39009	Q12335	mint	anti tag coimmunoprecipitation	association	0.35	20489023
TraesCS2A02G239900	OAJ02041	P39009	P25349	mint	anti tag coimmunoprecipitation	association	0.35	20489023
TraesCS2A02G243200	OAJ03941	P29448	Q9LUT2	mint	affinity chromatography technology	association	0.35	fj-13-0157
TraesCS2A02G249600	OAJ03941	Q03250	Q9LUT2	mint	pull down	association	0.35	23395902
TraesCS2A02G251600	OAJ02041	P32465	P38234	mint	dihydrofolate reductase reconstruction	physical association	author score:99.00|0.37	18467557
TraesCS2A02G251600	OAJ02041	P38234	P30605	mint	dihydrofolate reductase reconstruction	physical association	author score:99.00|0.37	18467557
TraesCS2A02G256500	OAJ03941	Q03250	Q9LUT2	mint	pull down	association	0.35	23395902
TraesCS2A02G259000	OAJ02041	Q12335	Q12335	mint	dihydrofolate reductase reconstruction	physical association	author score:99.00|0.75	18467557
TraesCS2A02G259000	OAJ02041	Q12335	Q12335	mint	two hybrid	physical association	0.75	10688190
TraesCS2A02G259000	OAJ02041	P38234	Q12335	mint	dihydrofolate reductase reconstruction	physical association	author score:99.00|0.75	18467557
TraesCS2A02G259000	OAJ02041	Q12335	P38234	mint	two hybrid	physical association	0.75	10688190
TraesCS2A02G259000	OAJ02041	Q12335	P25349	mint	two hybrid	physical association	0.75	10688190
TraesCS2A02G259100	OAJ02041	Q12335	Q12335	mint	dihydrofolate reductase reconstruction	physical association	author score:99.00|0.75	18467557
TraesCS2A02G259100	OAJ02041	Q12335	Q12335	mint	two hybrid	physical association	0.75	10688190
TraesCS2A02G259100	OAJ02041	P38234	Q12335	mint	dihydrofolate reductase reconstruction	physical association	author score:99.00|0.75	18467557
TraesCS2A02G259100	OAJ02041	Q12335	P38234	mint	two hybrid	physical association	0.75	10688190
TraesCS2A02G259100	OAJ02041	Q12335	P25349	mint	two hybrid	physical association	0.75	10688190
TraesCS2A02G259200	OAJ02041	Q12335	Q12335	mint	dihydrofolate reductase reconstruction	physical association	author score:99.00|0.75	18467557
TraesCS2A02G259200	OAJ02041	Q12335	Q12335	mint	two hybrid	physical association	0.75	10688190
TraesCS2A02G259200	OAJ02041	P38234	Q12335	mint	dihydrofolate reductase reconstruction	physical association	author score:99.00|0.75	18467557
TraesCS2A02G259200	OAJ02041	Q12335	P38234	mint	two hybrid	physical association	0.75	10688190
TraesCS2A02G259200	OAJ02041	Q12335	P25349	mint	two hybrid	physical association	0.75	10688190
TraesCS2A02G259300	OAJ02041	Q12335	Q12335	mint	dihydrofolate reductase reconstruction	physical association	author score:99.00|0.75	18467557
TraesCS2A02G259300	OAJ02041	Q12335	Q12335	mint	two hybrid	physical association	0.75	10688190
TraesCS2A02G259300	OAJ02041	P38234	Q12335	mint	dihydrofolate reductase reconstruction	physical association	author score:99.00|0.75	18467557
TraesCS2A02G259300	OAJ02041	Q12335	P38234	mint	two hybrid	physical association	0.75	10688190
TraesCS2A02G259300	OAJ02041	Q12335	P25349	mint	two hybrid	physical association	0.75	10688190
TraesCS2A02G259500	OAJ02041	P38234	P30605	mint	dihydrofolate reductase reconstruction	physical association	author score:99.00|0.37	18467557
TraesCS2A02G261400	OAJ02041	Q03640	P38234	mint	dihydrofolate reductase reconstruction	physical association	author score:99.00|0.37	18467557
TraesCS2A02G261400	OAJ02041	Q12335	Q03640	mint	dihydrofolate reductase reconstruction	physical association	author score:99.00|0.37	18467557
TraesCS2A02G267500	OAJ02041	O14979	P38234	hpidb	two hybrid array	physical association	0.56	27107014
TraesCS2A02G267500	OAJ02041	O14979	P38234	hpidb	two hybrid pooling approach	physical association	0.56	27107014
TraesCS2A02G267500	OAJ02041	O14979	P38234	hpidb	validated two hybrid	physical association	0.56	27107014
TraesCS2A02G277100	OAJ03941	Q13451	Q8ZHG7	hpidb	two hybrid pooling approach	physical association	author score:1|0.37	IM-13779
TraesCS2A02G285700	OAJ03941	P32491	P10659	mint	anti tag coimmunoprecipitation	association	0.53	20489023
TraesCS2A02G285700	OAJ03941	P38692	P10659	mint	tandem affinity purification	association	0.35	20489023
TraesCS2A02G295200	OAJ02041	Q12335	P53049	mint	dihydrofolate reductase reconstruction	physical association	author score:99.00|0.37	18467557
TraesCS2A02G295200	OAJ02041	P38234	P53049	mint	dihydrofolate reductase reconstruction	physical association	author score:99.28|0.37	18467557
TraesCS2A02G296100	OAJ02041	O14979	P38234	hpidb	two hybrid array	physical association	0.56	27107014
TraesCS2A02G296100	OAJ02041	O14979	P38234	hpidb	two hybrid pooling approach	physical association	0.56	27107014
TraesCS2A02G296100	OAJ02041	O14979	P38234	hpidb	validated two hybrid	physical association	0.56	27107014
TraesCS2A02G296100	OAJ03941	Q03250	Q9LUT2	mint	pull down	association	0.35	23395902
TraesCS2A02G303200	OAJ03941	P29448	Q9LUT2	mint	affinity chromatography technology	association	0.35	fj-13-0157
TraesCS2A02G303900	OAJ03941	P38692	P10659	mint	tandem affinity purification	association	0.35	20489023
TraesCS2A02G303900	OAJ03941	Q08217	P10659	mint	tandem affinity purification	association	0.35	20489023
TraesCS2A02G303900	OAJ02041	P39009	Q12335	mint	anti tag coimmunoprecipitation	association	0.35	20489023
TraesCS2A02G303900	OAJ02041	P39009	P25349	mint	anti tag coimmunoprecipitation	association	0.35	20489023
TraesCS2A02G311000	OAJ04010	P01116	Q8N653	mint	proximity-dependent biotin identification	proximity	0.27	IM-29117
TraesCS2A02G311000	OAJ04010	P01111	Q8N653	mint	proximity-dependent biotin identification	proximity	0.27	IM-29117
TraesCS2A02G311000	OAJ04010	P01112	Q8N653	mint	proximity-dependent biotin identification	proximity	0.27	IM-29117
TraesCS2A02G311700	OAJ03941	P0A817	P0A6F5	mint	molecular sieving	direct interaction	0.59	18418386
TraesCS2A02G317700	OAJ03941	Q03250	Q9LUT2	mint	pull down	association	0.35	23395902
TraesCS2A02G323900	OAJ02041	Q12335	P53049	mint	dihydrofolate reductase reconstruction	physical association	author score:99.00|0.37	18467557
TraesCS2A02G323900	OAJ02041	P38234	P53049	mint	dihydrofolate reductase reconstruction	physical association	author score:99.28|0.37	18467557
TraesCS2A02G331600	OAJ04010	P01116	Q8N653	mint	proximity-dependent biotin identification	proximity	0.27	IM-29117
TraesCS2A02G331600	OAJ04010	P01111	Q8N653	mint	proximity-dependent biotin identification	proximity	0.27	IM-29117
TraesCS2A02G331600	OAJ04010	P01112	Q8N653	mint	proximity-dependent biotin identification	proximity	0.27	IM-29117
TraesCS2A02G334300	OAJ02041	P39009	Q12335	mint	anti tag coimmunoprecipitation	association	0.35	20489023
TraesCS2A02G334300	OAJ02041	P39009	P25349	mint	anti tag coimmunoprecipitation	association	0.35	20489023
TraesCS2A02G335200	OAJ03941	P31153	Q8ZEG8	hpidb	two hybrid pooling approach	physical association	author score:1|0.37	IM-13779
TraesCS2A02G347400	OAJ03941	P32491	P10659	mint	anti tag coimmunoprecipitation	association	0.53	20489023
TraesCS2A02G347400	OAJ02041	P39009	Q12335	mint	anti tag coimmunoprecipitation	association	0.35	20489023
TraesCS2A02G347400	OAJ02041	P39009	P25349	mint	anti tag coimmunoprecipitation	association	0.35	20489023
TraesCS2A02G349800	OAJ02041	P32465	P38234	mint	dihydrofolate reductase reconstruction	physical association	author score:99.00|0.37	18467557
TraesCS2A02G349800	OAJ02041	P38234	P30605	mint	dihydrofolate reductase reconstruction	physical association	author score:99.00|0.37	18467557
TraesCS2A02G359000	OAJ03941	Q03250	Q9LUT2	mint	pull down	association	0.35	23395902
TraesCS2A02G367500	OAJ03941	P32491	P10659	mint	anti tag coimmunoprecipitation	association	0.53	20489023
TraesCS2A02G367500	OAJ02041	P39009	Q12335	mint	anti tag coimmunoprecipitation	association	0.35	20489023
TraesCS2A02G367500	OAJ02041	P39009	P25349	mint	anti tag coimmunoprecipitation	association	0.35	20489023
TraesCS2A02G372500	OAJ03941	P29448	Q9LUT2	mint	affinity chromatography technology	association	0.35	fj-13-0157
TraesCS2A02G374100	OAJ02041	Q12335	Q02785	mint	dihydrofolate reductase reconstruction	physical association	author score:99.00|0.37	18467557
TraesCS2A02G385500	OAJ02041	P32465	P38234	mint	dihydrofolate reductase reconstruction	physical association	author score:99.00|0.37	18467557
TraesCS2A02G385500	OAJ02041	P38234	P30605	mint	dihydrofolate reductase reconstruction	physical association	author score:99.00|0.37	18467557
TraesCS2A02G389100	OAJ03941	Q12222	P10659	mint	anti tag coimmunoprecipitation	association	0.35	20489023
TraesCS2A02G407200	OAJ02041	P39009	Q12335	mint	anti tag coimmunoprecipitation	association	0.35	20489023
TraesCS2A02G407200	OAJ02041	P39009	P25349	mint	anti tag coimmunoprecipitation	association	0.35	20489023
TraesCS2A02G408200	OAJ03941	7316	852113	hpidb	affinity chromatography technology	physical association	-	23801757
TraesCS2A02G408200	OAJ03941	7316	850877	hpidb	affinity chromatography technology	physical association	-	23801757
TraesCS2A02G408200	OAJ02041	7316	850360	hpidb	affinity chromatography technology	physical association	-	23801757
TraesCS2A02G408200	OAJ03941	P0CG63	P10659	mint	affinity chromatography technology	covalent binding	0.44	15699485
TraesCS2A02G408500	OAJ03941	7316	852113	hpidb	affinity chromatography technology	physical association	-	23801757
TraesCS2A02G408500	OAJ03941	7316	850877	hpidb	affinity chromatography technology	physical association	-	23801757
TraesCS2A02G408500	OAJ02041	7316	850360	hpidb	affinity chromatography technology	physical association	-	23801757
TraesCS2A02G408500	OAJ03941	P0CG63	P10659	mint	affinity chromatography technology	covalent binding	0.44	15699485
TraesCS2A02G430100	OAJ03941	P32565	P10659	mint	tandem affinity purification	physical association	0.56	16554755
TraesCS2A02G430100	OAJ03941	P10659	P32565	mint	tandem affinity purification	physical association	0.56	16554755
TraesCS2A02G447700	OAJ02041	Q12335	Q06440	mint	tandem affinity purification	physical association	0.40	16554755
TraesCS2A02G448400	OAJ03941	Q03250	Q9LUT2	mint	pull down	association	0.35	23395902
TraesCS2A02G458000	OAJ03941	7316	852113	hpidb	affinity chromatography technology	physical association	-	23801757
TraesCS2A02G458000	OAJ03941	7316	850877	hpidb	affinity chromatography technology	physical association	-	23801757
TraesCS2A02G458000	OAJ02041	7316	850360	hpidb	affinity chromatography technology	physical association	-	23801757
TraesCS2A02G458000	OAJ03941	P0CG63	P10659	mint	affinity chromatography technology	covalent binding	0.44	15699485
TraesCS2A02G458100	OAJ03941	7316	852113	hpidb	affinity chromatography technology	physical association	-	23801757
TraesCS2A02G458100	OAJ03941	7316	850877	hpidb	affinity chromatography technology	physical association	-	23801757
TraesCS2A02G458100	OAJ02041	7316	850360	hpidb	affinity chromatography technology	physical association	-	23801757
TraesCS2A02G458100	OAJ03941	P0CG63	P10659	mint	affinity chromatography technology	covalent binding	0.44	15699485
TraesCS2A02G458600	OAJ03941	7316	852113	hpidb	affinity chromatography technology	physical association	-	23801757
TraesCS2A02G458600	OAJ03941	7316	850877	hpidb	affinity chromatography technology	physical association	-	23801757
TraesCS2A02G458600	OAJ02041	7316	850360	hpidb	affinity chromatography technology	physical association	-	23801757
TraesCS2A02G458600	OAJ03941	P0CG63	P10659	mint	affinity chromatography technology	covalent binding	0.44	15699485
TraesCS2A02G458800	OAJ03941	7316	852113	hpidb	affinity chromatography technology	physical association	-	23801757
TraesCS2A02G458800	OAJ03941	7316	850877	hpidb	affinity chromatography technology	physical association	-	23801757
TraesCS2A02G458800	OAJ02041	7316	850360	hpidb	affinity chromatography technology	physical association	-	23801757
TraesCS2A02G458800	OAJ03941	P0CG63	P10659	mint	affinity chromatography technology	covalent binding	0.44	15699485
TraesCS2A02G462700	OAJ03941	P32491	P10659	mint	anti tag coimmunoprecipitation	association	0.53	20489023
TraesCS2A02G462700	OAJ03941	P38692	P10659	mint	tandem affinity purification	association	0.35	20489023
TraesCS2A02G463900	OAJ02041	Q12335	P53049	mint	dihydrofolate reductase reconstruction	physical association	author score:99.00|0.37	18467557
TraesCS2A02G463900	OAJ02041	P38234	P53049	mint	dihydrofolate reductase reconstruction	physical association	author score:99.28|0.37	18467557
TraesCS2A02G475100	OAJ03941	7316	852113	hpidb	affinity chromatography technology	physical association	-	23801757
TraesCS2A02G475100	OAJ03941	7316	850877	hpidb	affinity chromatography technology	physical association	-	23801757
TraesCS2A02G475100	OAJ02041	7316	850360	hpidb	affinity chromatography technology	physical association	-	23801757
TraesCS2A02G475100	OAJ03941	P0CG63	P10659	mint	affinity chromatography technology	covalent binding	0.44	15699485
TraesCS2A02G480300	OAJ03941	P29448	Q9LUT2	mint	affinity chromatography technology	association	0.35	fj-13-0157
TraesCS2A02G480600	OAJ03941	P38692	P10659	mint	tandem affinity purification	association	0.35	20489023
TraesCS2A02G480600	OAJ02041	P39009	Q12335	mint	anti tag coimmunoprecipitation	association	0.35	20489023
TraesCS2A02G480600	OAJ02041	P39009	P25349	mint	anti tag coimmunoprecipitation	association	0.35	20489023
TraesCS2A02G484900	OAJ03941	P32491	P10659	mint	anti tag coimmunoprecipitation	association	0.53	20489023
TraesCS2A02G484900	OAJ02041	P39009	Q12335	mint	anti tag coimmunoprecipitation	association	0.35	20489023
TraesCS2A02G484900	OAJ02041	P39009	P25349	mint	anti tag coimmunoprecipitation	association	0.35	20489023
TraesCS2A02G485200	OAJ03941	P38692	P10659	mint	tandem affinity purification	association	0.35	20489023
TraesCS2A02G493800	OAJ03941	Q08217	P10659	mint	tandem affinity purification	association	0.35	20489023
TraesCS2A02G493800	OAJ02041	P39009	Q12335	mint	anti tag coimmunoprecipitation	association	0.35	20489023
TraesCS2A02G493800	OAJ02041	P39009	P25349	mint	anti tag coimmunoprecipitation	association	0.35	20489023
TraesCS2A02G500700	OAJ03941	P32491	P10659	mint	anti tag coimmunoprecipitation	association	0.53	20489023
TraesCS2A02G502000	OAJ03941	P38692	P10659	mint	tandem affinity purification	association	0.35	20489023
TraesCS2A02G503700	OAJ03941	P32491	P10659	mint	anti tag coimmunoprecipitation	association	0.53	20489023
TraesCS2A02G503800	OAJ03941	P32491	P10659	mint	anti tag coimmunoprecipitation	association	0.53	20489023
TraesCS2A02G503800	OAJ02041	P39009	Q12335	mint	anti tag coimmunoprecipitation	association	0.35	20489023
TraesCS2A02G503800	OAJ02041	P39009	P25349	mint	anti tag coimmunoprecipitation	association	0.35	20489023
TraesCS2A02G510300	OAJ03941	P32491	P10659	mint	anti tag coimmunoprecipitation	association	0.53	20489023
TraesCS2A02G518600	OAJ03941	P31153	Q5NFK5	hpidb	two hybrid pooling approach	physical association	author score:4|0.37	IM-13779
TraesCS2A02G522400	OAJ03941	P31153	Q5NID2	hpidb	two hybrid pooling approach	physical association	author score:2|0.37	IM-13779
TraesCS2A02G525300	OAJ02041	P39009	Q12335	mint	anti tag coimmunoprecipitation	association	0.35	20489023
TraesCS2A02G525300	OAJ02041	P39009	P25349	mint	anti tag coimmunoprecipitation	association	0.35	20489023
TraesCS2A02G533000	OAJ03941	P32491	P10659	mint	anti tag coimmunoprecipitation	association	0.53	20489023
TraesCS2A02G533000	OAJ03941	P38692	P10659	mint	tandem affinity purification	association	0.35	20489023
TraesCS2A02G536100	OAJ02041	P39009	Q12335	mint	anti tag coimmunoprecipitation	association	0.35	20489023
TraesCS2A02G536100	OAJ02041	P39009	P25349	mint	anti tag coimmunoprecipitation	association	0.35	20489023
TraesCS2A02G537000	OAJ03941	P32491	P10659	mint	anti tag coimmunoprecipitation	association	0.53	20489023
TraesCS2A02G537000	OAJ03941	P38692	P10659	mint	tandem affinity purification	association	0.35	20489023
TraesCS2A02G537000	OAJ02041	P39009	Q12335	mint	anti tag coimmunoprecipitation	association	0.35	20489023
TraesCS2A02G537000	OAJ02041	P39009	P25349	mint	anti tag coimmunoprecipitation	association	0.35	20489023
TraesCS2A02G537700	OAJ03941	P38692	P10659	mint	tandem affinity purification	association	0.35	20489023
TraesCS2A02G537700	OAJ02041	P39009	Q12335	mint	anti tag coimmunoprecipitation	association	0.35	20489023
TraesCS2A02G537700	OAJ02041	P39009	P25349	mint	anti tag coimmunoprecipitation	association	0.35	20489023
TraesCS2A02G558300	OAJ03941	P38692	P10659	mint	tandem affinity purification	association	0.35	20489023
TraesCS2A02G558500	OAJ03941	Q12222	P10659	mint	anti tag coimmunoprecipitation	association	0.35	20489023
TraesCS2A02G559000	OAJ03941	P38692	P10659	mint	tandem affinity purification	association	0.35	20489023
TraesCS2A02G559000	OAJ02041	P39009	Q12335	mint	anti tag coimmunoprecipitation	association	0.35	20489023
TraesCS2A02G559000	OAJ02041	P39009	P25349	mint	anti tag coimmunoprecipitation	association	0.35	20489023
TraesCS2A02G563400	OAJ03941	P38692	P10659	mint	tandem affinity purification	association	0.35	20489023
TraesCS2A02G566700	OAJ03941	Q08217	P10659	mint	tandem affinity purification	association	0.35	20489023
TraesCS2A02G566700	OAJ02041	P39009	Q12335	mint	anti tag coimmunoprecipitation	association	0.35	20489023
TraesCS2A02G566700	OAJ02041	P39009	P25349	mint	anti tag coimmunoprecipitation	association	0.35	20489023
TraesCS2A02G568700	OAJ02041	P39009	Q12335	mint	anti tag coimmunoprecipitation	association	0.35	20489023
TraesCS2A02G568700	OAJ02041	P39009	P25349	mint	anti tag coimmunoprecipitation	association	0.35	20489023
TraesCS2A02G575500	OAJ03941	P29448	Q9LUT2	mint	affinity chromatography technology	association	0.35	fj-13-0157
TraesCS2A02G577000	OAJ03941	P38692	P10659	mint	tandem affinity purification	association	0.35	20489023
TraesCS2A02G577200	OAJ03941	P38692	P10659	mint	tandem affinity purification	association	0.35	20489023
TraesCS2A02G577300	OAJ03941	P38692	P10659	mint	tandem affinity purification	association	0.35	20489023
TraesCS2A02G577400	OAJ03941	P32491	P10659	mint	anti tag coimmunoprecipitation	association	0.53	20489023
TraesCS2A02G577400	OAJ02041	P39009	Q12335	mint	anti tag coimmunoprecipitation	association	0.35	20489023
TraesCS2A02G577400	OAJ02041	P39009	P25349	mint	anti tag coimmunoprecipitation	association	0.35	20489023
TraesCS2A02G582100	OAJ02041	P38234	P38143	mint	dihydrofolate reductase reconstruction	physical association	author score:99.00|0.37	18467557
TraesCS2A02G582100	OAJ02041	P38234	P40581	mint	dihydrofolate reductase reconstruction	physical association	author score:98.00|0.37	18467557
TraesCS2A02G589500	OAJ02041	P38234	P30605	mint	dihydrofolate reductase reconstruction	physical association	author score:99.00|0.37	18467557
TraesCS2A02G590400	OAJ02041	P38234	P30605	mint	dihydrofolate reductase reconstruction	physical association	author score:99.00|0.37	18467557
TraesCS2B02G005700	OAJ03941	P32491	P10659	mint	anti tag coimmunoprecipitation	association	0.53	20489023
TraesCS2B02G012100	OAJ02041	Q12335	P53049	mint	dihydrofolate reductase reconstruction	physical association	author score:99.00|0.37	18467557
TraesCS2B02G012100	OAJ02041	P38234	P53049	mint	dihydrofolate reductase reconstruction	physical association	author score:99.28|0.37	18467557
TraesCS2B02G012200	OAJ02041	Q12335	P53049	mint	dihydrofolate reductase reconstruction	physical association	author score:99.00|0.37	18467557
TraesCS2B02G012200	OAJ02041	P38234	P53049	mint	dihydrofolate reductase reconstruction	physical association	author score:99.28|0.37	18467557
TraesCS2B02G026800	OAJ03941	P38692	P10659	mint	tandem affinity purification	association	0.35	20489023
TraesCS2B02G026800	OAJ02041	P39009	Q12335	mint	anti tag coimmunoprecipitation	association	0.35	20489023
TraesCS2B02G026800	OAJ02041	P39009	P25349	mint	anti tag coimmunoprecipitation	association	0.35	20489023
TraesCS2B02G028300	OAJ03941	P32491	P10659	mint	anti tag coimmunoprecipitation	association	0.53	20489023
TraesCS2B02G028300	OAJ02041	P39009	Q12335	mint	anti tag coimmunoprecipitation	association	0.35	20489023
TraesCS2B02G028300	OAJ02041	P39009	P25349	mint	anti tag coimmunoprecipitation	association	0.35	20489023
TraesCS2B02G034700	OAJ02041	P39009	Q12335	mint	anti tag coimmunoprecipitation	association	0.35	20489023
TraesCS2B02G034700	OAJ02041	P39009	P25349	mint	anti tag coimmunoprecipitation	association	0.35	20489023
TraesCS2B02G035400	OAJ02041	P39009	Q12335	mint	anti tag coimmunoprecipitation	association	0.35	20489023
TraesCS2B02G035400	OAJ02041	P39009	P25349	mint	anti tag coimmunoprecipitation	association	0.35	20489023
TraesCS2B02G036700	OAJ03941	Q12222	P10659	mint	anti tag coimmunoprecipitation	association	0.35	20489023
TraesCS2B02G036700	OAJ03941	P32491	P10659	mint	anti tag coimmunoprecipitation	association	0.53	20489023
TraesCS2B02G041600	OAJ02041	Q12335	P53049	mint	dihydrofolate reductase reconstruction	physical association	author score:99.00|0.37	18467557
TraesCS2B02G041600	OAJ02041	P38234	P53049	mint	dihydrofolate reductase reconstruction	physical association	author score:99.28|0.37	18467557
TraesCS2B02G063900	OAJ03941	Q13451	Q8ZHG7	hpidb	two hybrid pooling approach	physical association	author score:1|0.37	IM-13779
TraesCS2B02G069000	OAJ02041	Q12335	P53049	mint	dihydrofolate reductase reconstruction	physical association	author score:99.00|0.37	18467557
TraesCS2B02G069000	OAJ02041	P38234	P53049	mint	dihydrofolate reductase reconstruction	physical association	author score:99.28|0.37	18467557
TraesCS2B02G081500	OAJ03941	P32491	P10659	mint	anti tag coimmunoprecipitation	association	0.53	20489023
TraesCS2B02G082200	OAJ03941	P32491	P10659	mint	anti tag coimmunoprecipitation	association	0.53	20489023
TraesCS2B02G096000	OAJ03941	P32491	P10659	mint	anti tag coimmunoprecipitation	association	0.53	20489023
TraesCS2B02G100300	OAJ03941	P32491	P10659	mint	anti tag coimmunoprecipitation	association	0.53	20489023
TraesCS2B02G107600	OAJ03941	7316	852113	hpidb	affinity chromatography technology	physical association	-	23801757
TraesCS2B02G107600	OAJ03941	7316	850877	hpidb	affinity chromatography technology	physical association	-	23801757
TraesCS2B02G107600	OAJ02041	7316	850360	hpidb	affinity chromatography technology	physical association	-	23801757
TraesCS2B02G107600	OAJ03941	P0CG63	P10659	mint	affinity chromatography technology	covalent binding	0.44	15699485
TraesCS2B02G107800	OAJ03941	7316	852113	hpidb	affinity chromatography technology	physical association	-	23801757
TraesCS2B02G107800	OAJ03941	7316	850877	hpidb	affinity chromatography technology	physical association	-	23801757
TraesCS2B02G107800	OAJ02041	7316	850360	hpidb	affinity chromatography technology	physical association	-	23801757
TraesCS2B02G107800	OAJ03941	P0CG63	P10659	mint	affinity chromatography technology	covalent binding	0.44	15699485
TraesCS2B02G113800	OAJ03941	P06704	P10659	mint	tandem affinity purification	physical association	0.40	16554755
TraesCS2B02G114000	OAJ02041	P39009	Q12335	mint	anti tag coimmunoprecipitation	association	0.35	20489023
TraesCS2B02G114000	OAJ02041	P39009	P25349	mint	anti tag coimmunoprecipitation	association	0.35	20489023
TraesCS2B02G121500	OAJ03941	P32491	P10659	mint	anti tag coimmunoprecipitation	association	0.53	20489023
TraesCS2B02G121500	OAJ03941	P38692	P10659	mint	tandem affinity purification	association	0.35	20489023
TraesCS2B02G123900	OAJ02041	P39009	Q12335	mint	anti tag coimmunoprecipitation	association	0.35	20489023
TraesCS2B02G123900	OAJ02041	P39009	P25349	mint	anti tag coimmunoprecipitation	association	0.35	20489023
TraesCS2B02G124100	OAJ03941	P32491	P10659	mint	anti tag coimmunoprecipitation	association	0.53	20489023
TraesCS2B02G124100	OAJ02041	P39009	Q12335	mint	anti tag coimmunoprecipitation	association	0.35	20489023
TraesCS2B02G124100	OAJ02041	P39009	P25349	mint	anti tag coimmunoprecipitation	association	0.35	20489023
TraesCS2B02G128800	OAJ02041	Q12335	Q02785	mint	dihydrofolate reductase reconstruction	physical association	author score:99.00|0.37	18467557
TraesCS2B02G134500	OAJ03941	Q9Y4P8	Q8ZHG7	hpidb	two hybrid pooling approach	physical association	author score:2|0.37	IM-13779
TraesCS2B02G134900	OAJ03941	Q9Y4P8	Q8ZHG7	hpidb	two hybrid pooling approach	physical association	author score:2|0.37	IM-13779
TraesCS2B02G137800	OAJ03941	P32491	P10659	mint	anti tag coimmunoprecipitation	association	0.53	20489023
TraesCS2B02G139000	OAJ02041	P39009	Q12335	mint	anti tag coimmunoprecipitation	association	0.35	20489023
TraesCS2B02G139000	OAJ02041	P39009	P25349	mint	anti tag coimmunoprecipitation	association	0.35	20489023
TraesCS2B02G146000	OAJ02041	Q12335	Q12335	mint	dihydrofolate reductase reconstruction	physical association	author score:99.00|0.75	18467557
TraesCS2B02G146000	OAJ02041	Q12335	Q12335	mint	two hybrid	physical association	0.75	10688190
TraesCS2B02G146000	OAJ02041	P38234	Q12335	mint	dihydrofolate reductase reconstruction	physical association	author score:99.00|0.75	18467557
TraesCS2B02G146000	OAJ02041	Q12335	P38234	mint	two hybrid	physical association	0.75	10688190
TraesCS2B02G146000	OAJ02041	Q12335	P25349	mint	two hybrid	physical association	0.75	10688190
TraesCS2B02G150600	OAJ02041	Q12335	P53049	mint	dihydrofolate reductase reconstruction	physical association	author score:99.00|0.37	18467557
TraesCS2B02G150600	OAJ02041	P38234	P53049	mint	dihydrofolate reductase reconstruction	physical association	author score:99.28|0.37	18467557
TraesCS2B02G163000	OAJ03941	P32491	P10659	mint	anti tag coimmunoprecipitation	association	0.53	20489023
TraesCS2B02G163000	OAJ02041	P39009	Q12335	mint	anti tag coimmunoprecipitation	association	0.35	20489023
TraesCS2B02G163000	OAJ02041	P39009	P25349	mint	anti tag coimmunoprecipitation	association	0.35	20489023
TraesCS2B02G167800	OAJ03941	7316	852113	hpidb	affinity chromatography technology	physical association	-	23801757
TraesCS2B02G167800	OAJ03941	7316	850877	hpidb	affinity chromatography technology	physical association	-	23801757
TraesCS2B02G167800	OAJ02041	7316	850360	hpidb	affinity chromatography technology	physical association	-	23801757
TraesCS2B02G167800	OAJ03941	P0CG63	P10659	mint	affinity chromatography technology	covalent binding	0.44	15699485
TraesCS2B02G169300	OAJ02041	Q03640	P38234	mint	dihydrofolate reductase reconstruction	physical association	author score:99.00|0.37	18467557
TraesCS2B02G169300	OAJ02041	Q12335	Q03640	mint	dihydrofolate reductase reconstruction	physical association	author score:99.00|0.37	18467557
TraesCS2B02G171600	OAJ02041	P39009	Q12335	mint	anti tag coimmunoprecipitation	association	0.35	20489023
TraesCS2B02G171600	OAJ02041	P39009	P25349	mint	anti tag coimmunoprecipitation	association	0.35	20489023
TraesCS2B02G175800	OAJ03941	P32491	P10659	mint	anti tag coimmunoprecipitation	association	0.53	20489023
TraesCS2B02G175800	OAJ03941	P38692	P10659	mint	tandem affinity purification	association	0.35	20489023
TraesCS2B02G175800	OAJ02041	P39009	Q12335	mint	anti tag coimmunoprecipitation	association	0.35	20489023
TraesCS2B02G175800	OAJ02041	P39009	P25349	mint	anti tag coimmunoprecipitation	association	0.35	20489023
TraesCS2B02G178600	OAJ04010	P01116	Q8N653	mint	proximity-dependent biotin identification	proximity	0.27	IM-29117
TraesCS2B02G178600	OAJ04010	P01111	Q8N653	mint	proximity-dependent biotin identification	proximity	0.27	IM-29117
TraesCS2B02G178600	OAJ04010	P01112	Q8N653	mint	proximity-dependent biotin identification	proximity	0.27	IM-29117
TraesCS2B02G180500	OAJ02041	P39009	Q12335	mint	anti tag coimmunoprecipitation	association	0.35	20489023
TraesCS2B02G180500	OAJ02041	P39009	P25349	mint	anti tag coimmunoprecipitation	association	0.35	20489023
TraesCS2B02G181600	OAJ02041	O14979	P38234	hpidb	two hybrid array	physical association	0.56	27107014
TraesCS2B02G181600	OAJ02041	O14979	P38234	hpidb	two hybrid pooling approach	physical association	0.56	27107014
TraesCS2B02G181600	OAJ02041	O14979	P38234	hpidb	validated two hybrid	physical association	0.56	27107014
TraesCS2B02G181600	OAJ03941	Q03250	Q9LUT2	mint	pull down	association	0.35	23395902
TraesCS2B02G189600	OAJ03941	P38692	P10659	mint	tandem affinity purification	association	0.35	20489023
TraesCS2B02G189600	OAJ03941	Q08217	P10659	mint	tandem affinity purification	association	0.35	20489023
TraesCS2B02G189600	OAJ02041	P39009	Q12335	mint	anti tag coimmunoprecipitation	association	0.35	20489023
TraesCS2B02G189600	OAJ02041	P39009	P25349	mint	anti tag coimmunoprecipitation	association	0.35	20489023
TraesCS2B02G191800	OAJ03941	P38692	P10659	mint	tandem affinity purification	association	0.35	20489023
TraesCS2B02G191800	OAJ02041	P39009	Q12335	mint	anti tag coimmunoprecipitation	association	0.35	20489023
TraesCS2B02G191800	OAJ02041	P39009	P25349	mint	anti tag coimmunoprecipitation	association	0.35	20489023
TraesCS2B02G195400	OAJ03941	Q03250	Q9LUT2	mint	pull down	association	0.35	23395902
TraesCS2B02G196400	OAJ06938	P21243	P08019	mint	tandem affinity purification	physical association	0.40	16554755
TraesCS2B02G197000	OAJ03941	P32491	P10659	mint	anti tag coimmunoprecipitation	association	0.53	20489023
TraesCS2B02G216800	OAJ03941	P38692	P10659	mint	tandem affinity purification	association	0.35	20489023
TraesCS2B02G218400	OAJ02041	P38234	P30605	mint	dihydrofolate reductase reconstruction	physical association	author score:99.00|0.37	18467557
TraesCS2B02G234600	OAJ04010	P43378	Q8N653	mint	anti tag coimmunoprecipitation	association	0.35	27880917
TraesCS2B02G237100	OAJ02041	O14979	P38234	hpidb	two hybrid array	physical association	0.56	27107014
TraesCS2B02G237100	OAJ02041	O14979	P38234	hpidb	two hybrid pooling approach	physical association	0.56	27107014
TraesCS2B02G237100	OAJ02041	O14979	P38234	hpidb	validated two hybrid	physical association	0.56	27107014
TraesCS2B02G237100	OAJ03941	Q03250	Q9LUT2	mint	pull down	association	0.35	23395902
TraesCS2B02G242600	OAJ03941	P32491	P10659	mint	anti tag coimmunoprecipitation	association	0.53	20489023
TraesCS2B02G242600	OAJ03941	P38692	P10659	mint	tandem affinity purification	association	0.35	20489023
TraesCS2B02G243100	OAJ03941	P32491	P10659	mint	anti tag coimmunoprecipitation	association	0.53	20489023
TraesCS2B02G243100	OAJ03941	P38692	P10659	mint	tandem affinity purification	association	0.35	20489023
TraesCS2B02G243100	OAJ02041	P39009	Q12335	mint	anti tag coimmunoprecipitation	association	0.35	20489023
TraesCS2B02G243100	OAJ02041	P39009	P25349	mint	anti tag coimmunoprecipitation	association	0.35	20489023
TraesCS2B02G247400	OAJ03941	Q03250	Q9LUT2	mint	pull down	association	0.35	23395902
TraesCS2B02G248700	OAJ03941	P38692	P10659	mint	tandem affinity purification	association	0.35	20489023
TraesCS2B02G248700	OAJ02041	P39009	Q12335	mint	anti tag coimmunoprecipitation	association	0.35	20489023
TraesCS2B02G248700	OAJ02041	P39009	P25349	mint	anti tag coimmunoprecipitation	association	0.35	20489023
TraesCS2B02G249900	OAJ03941	P38692	P10659	mint	tandem affinity purification	association	0.35	20489023
TraesCS2B02G250500	OAJ02041	Q03640	P38234	mint	dihydrofolate reductase reconstruction	physical association	author score:99.00|0.37	18467557
TraesCS2B02G250500	OAJ02041	Q12335	Q03640	mint	dihydrofolate reductase reconstruction	physical association	author score:99.00|0.37	18467557
TraesCS2B02G250600	OAJ02041	Q03640	P38234	mint	dihydrofolate reductase reconstruction	physical association	author score:99.00|0.37	18467557
TraesCS2B02G250600	OAJ02041	Q12335	Q03640	mint	dihydrofolate reductase reconstruction	physical association	author score:99.00|0.37	18467557
TraesCS2B02G255100	OAJ02041	O14979	P38234	hpidb	two hybrid array	physical association	0.56	27107014
TraesCS2B02G255100	OAJ02041	O14979	P38234	hpidb	two hybrid pooling approach	physical association	0.56	27107014
TraesCS2B02G255100	OAJ02041	O14979	P38234	hpidb	validated two hybrid	physical association	0.56	27107014
TraesCS2B02G260500	OAJ03941	P29448	Q9LUT2	mint	affinity chromatography technology	association	0.35	fj-13-0157
TraesCS2B02G266000	OAJ02041	P32465	P38234	mint	dihydrofolate reductase reconstruction	physical association	author score:99.00|0.37	18467557
TraesCS2B02G266000	OAJ02041	P38234	P30605	mint	dihydrofolate reductase reconstruction	physical association	author score:99.00|0.37	18467557
TraesCS2B02G271300	OAJ03941	Q03250	Q9LUT2	mint	pull down	association	0.35	23395902
TraesCS2B02G271700	OAJ03941	P32491	P10659	mint	anti tag coimmunoprecipitation	association	0.53	20489023
TraesCS2B02G271700	OAJ03941	P38692	P10659	mint	tandem affinity purification	association	0.35	20489023
TraesCS2B02G271700	OAJ02041	P39009	Q12335	mint	anti tag coimmunoprecipitation	association	0.35	20489023
TraesCS2B02G271700	OAJ02041	P39009	P25349	mint	anti tag coimmunoprecipitation	association	0.35	20489023
TraesCS2B02G280800	OAJ02041	Q03640	P38234	mint	dihydrofolate reductase reconstruction	physical association	author score:99.00|0.37	18467557
TraesCS2B02G280800	OAJ02041	Q12335	Q03640	mint	dihydrofolate reductase reconstruction	physical association	author score:99.00|0.37	18467557
TraesCS2B02G282400	OAJ02041	P38234	P30605	mint	dihydrofolate reductase reconstruction	physical association	author score:99.00|0.37	18467557
TraesCS2B02G284300	OAJ02041	Q12335	Q12335	mint	dihydrofolate reductase reconstruction	physical association	author score:99.00|0.75	18467557
TraesCS2B02G284300	OAJ02041	Q12335	Q12335	mint	two hybrid	physical association	0.75	10688190
TraesCS2B02G284300	OAJ02041	P38234	Q12335	mint	dihydrofolate reductase reconstruction	physical association	author score:99.00|0.75	18467557
TraesCS2B02G284300	OAJ02041	Q12335	P38234	mint	two hybrid	physical association	0.75	10688190
TraesCS2B02G284300	OAJ02041	Q12335	P25349	mint	two hybrid	physical association	0.75	10688190
TraesCS2B02G294500	OAJ03941	Q13451	Q8ZHG7	hpidb	two hybrid pooling approach	physical association	author score:1|0.37	IM-13779
TraesCS2B02G302800	OAJ03941	P32491	P10659	mint	anti tag coimmunoprecipitation	association	0.53	20489023
TraesCS2B02G302800	OAJ03941	P38692	P10659	mint	tandem affinity purification	association	0.35	20489023
TraesCS2B02G311700	OAJ02041	Q12335	P53049	mint	dihydrofolate reductase reconstruction	physical association	author score:99.00|0.37	18467557
TraesCS2B02G311700	OAJ02041	P38234	P53049	mint	dihydrofolate reductase reconstruction	physical association	author score:99.28|0.37	18467557
TraesCS2B02G312500	OAJ02041	O14979	P38234	hpidb	two hybrid array	physical association	0.56	27107014
TraesCS2B02G312500	OAJ02041	O14979	P38234	hpidb	two hybrid pooling approach	physical association	0.56	27107014
TraesCS2B02G312500	OAJ02041	O14979	P38234	hpidb	validated two hybrid	physical association	0.56	27107014
TraesCS2B02G312500	OAJ03941	Q03250	Q9LUT2	mint	pull down	association	0.35	23395902
TraesCS2B02G327900	OAJ04010	P01116	Q8N653	mint	proximity-dependent biotin identification	proximity	0.27	IM-29117
TraesCS2B02G327900	OAJ04010	P01111	Q8N653	mint	proximity-dependent biotin identification	proximity	0.27	IM-29117
TraesCS2B02G327900	OAJ04010	P01112	Q8N653	mint	proximity-dependent biotin identification	proximity	0.27	IM-29117
TraesCS2B02G328500	OAJ03941	P0A817	P0A6F5	mint	molecular sieving	direct interaction	0.59	18418386
TraesCS2B02G335700	OAJ03941	Q03250	Q9LUT2	mint	pull down	association	0.35	23395902
TraesCS2B02G347500	OAJ02041	P39009	Q12335	mint	anti tag coimmunoprecipitation	association	0.35	20489023
TraesCS2B02G347500	OAJ02041	P39009	P25349	mint	anti tag coimmunoprecipitation	association	0.35	20489023
TraesCS2B02G348500	OAJ03941	P31153	Q8ZEG8	hpidb	two hybrid pooling approach	physical association	author score:1|0.37	IM-13779
TraesCS2B02G358200	OAJ02041	Q12335	P53049	mint	dihydrofolate reductase reconstruction	physical association	author score:99.00|0.37	18467557
TraesCS2B02G358200	OAJ02041	P38234	P53049	mint	dihydrofolate reductase reconstruction	physical association	author score:99.28|0.37	18467557
TraesCS2B02G365900	OAJ03941	P32491	P10659	mint	anti tag coimmunoprecipitation	association	0.53	20489023
TraesCS2B02G365900	OAJ02041	P39009	Q12335	mint	anti tag coimmunoprecipitation	association	0.35	20489023
TraesCS2B02G365900	OAJ02041	P39009	P25349	mint	anti tag coimmunoprecipitation	association	0.35	20489023
TraesCS2B02G368200	OAJ02041	P38234	P30605	mint	dihydrofolate reductase reconstruction	physical association	author score:99.00|0.37	18467557
TraesCS2B02G377100	OAJ03941	P32491	P10659	mint	anti tag coimmunoprecipitation	association	0.53	20489023
TraesCS2B02G378400	OAJ03941	Q03250	Q9LUT2	mint	pull down	association	0.35	23395902
TraesCS2B02G384800	OAJ03941	P32491	P10659	mint	anti tag coimmunoprecipitation	association	0.53	20489023
TraesCS2B02G389500	OAJ03941	P29448	Q9LUT2	mint	affinity chromatography technology	association	0.35	fj-13-0157
TraesCS2B02G398900	OAJ03941	P38692	P10659	mint	tandem affinity purification	association	0.35	20489023
TraesCS2B02G402400	OAJ02041	P32465	P38234	mint	dihydrofolate reductase reconstruction	physical association	author score:99.00|0.37	18467557
TraesCS2B02G402400	OAJ02041	P38234	P30605	mint	dihydrofolate reductase reconstruction	physical association	author score:99.00|0.37	18467557
TraesCS2B02G422500	OAJ03941	P38692	P10659	mint	tandem affinity purification	association	0.35	20489023
TraesCS2B02G424900	OAJ02041	P39009	Q12335	mint	anti tag coimmunoprecipitation	association	0.35	20489023
TraesCS2B02G424900	OAJ02041	P39009	P25349	mint	anti tag coimmunoprecipitation	association	0.35	20489023
TraesCS2B02G426500	OAJ03941	7316	852113	hpidb	affinity chromatography technology	physical association	-	23801757
TraesCS2B02G426500	OAJ03941	7316	850877	hpidb	affinity chromatography technology	physical association	-	23801757
TraesCS2B02G426500	OAJ02041	7316	850360	hpidb	affinity chromatography technology	physical association	-	23801757
TraesCS2B02G426500	OAJ03941	P0CG63	P10659	mint	affinity chromatography technology	covalent binding	0.44	15699485
TraesCS2B02G429100	OAJ02041	P38234	P38143	mint	dihydrofolate reductase reconstruction	physical association	author score:99.00|0.37	18467557
TraesCS2B02G429100	OAJ02041	P38234	P40581	mint	dihydrofolate reductase reconstruction	physical association	author score:98.00|0.37	18467557
TraesCS2B02G450800	OAJ03941	P32565	P10659	mint	tandem affinity purification	physical association	0.56	16554755
TraesCS2B02G450800	OAJ03941	P10659	P32565	mint	tandem affinity purification	physical association	0.56	16554755
TraesCS2B02G468100	OAJ02041	Q12335	Q06440	mint	tandem affinity purification	physical association	0.40	16554755
TraesCS2B02G469100	OAJ03941	Q03250	Q9LUT2	mint	pull down	association	0.35	23395902
TraesCS2B02G480500	OAJ03941	7316	852113	hpidb	affinity chromatography technology	physical association	-	23801757
TraesCS2B02G480500	OAJ03941	7316	850877	hpidb	affinity chromatography technology	physical association	-	23801757
TraesCS2B02G480500	OAJ02041	7316	850360	hpidb	affinity chromatography technology	physical association	-	23801757
TraesCS2B02G480500	OAJ03941	P0CG63	P10659	mint	affinity chromatography technology	covalent binding	0.44	15699485
TraesCS2B02G480600	OAJ03941	7316	852113	hpidb	affinity chromatography technology	physical association	-	23801757
TraesCS2B02G480600	OAJ03941	7316	850877	hpidb	affinity chromatography technology	physical association	-	23801757
TraesCS2B02G480600	OAJ02041	7316	850360	hpidb	affinity chromatography technology	physical association	-	23801757
TraesCS2B02G480600	OAJ03941	P0CG63	P10659	mint	affinity chromatography technology	covalent binding	0.44	15699485
TraesCS2B02G484300	OAJ03941	P32491	P10659	mint	anti tag coimmunoprecipitation	association	0.53	20489023
TraesCS2B02G484300	OAJ03941	P38692	P10659	mint	tandem affinity purification	association	0.35	20489023
TraesCS2B02G485600	OAJ02041	Q12335	P53049	mint	dihydrofolate reductase reconstruction	physical association	author score:99.00|0.37	18467557
TraesCS2B02G485600	OAJ02041	P38234	P53049	mint	dihydrofolate reductase reconstruction	physical association	author score:99.28|0.37	18467557
TraesCS2B02G505100	OAJ03941	P29448	Q9LUT2	mint	affinity chromatography technology	association	0.35	fj-13-0157
TraesCS2B02G506000	OAJ03941	P32491	P10659	mint	anti tag coimmunoprecipitation	association	0.53	20489023
TraesCS2B02G506000	OAJ03941	P38692	P10659	mint	tandem affinity purification	association	0.35	20489023
TraesCS2B02G506000	OAJ03941	Q08217	P10659	mint	tandem affinity purification	association	0.35	20489023
TraesCS2B02G506000	OAJ02041	P39009	Q12335	mint	anti tag coimmunoprecipitation	association	0.35	20489023
TraesCS2B02G506000	OAJ02041	P39009	P25349	mint	anti tag coimmunoprecipitation	association	0.35	20489023
TraesCS2B02G512200	OAJ03941	P38692	P10659	mint	tandem affinity purification	association	0.35	20489023
TraesCS2B02G521800	OAJ03941	Q08217	P10659	mint	tandem affinity purification	association	0.35	20489023
TraesCS2B02G521800	OAJ02041	P39009	Q12335	mint	anti tag coimmunoprecipitation	association	0.35	20489023
TraesCS2B02G521800	OAJ02041	P39009	P25349	mint	anti tag coimmunoprecipitation	association	0.35	20489023
TraesCS2B02G528600	OAJ03941	P32491	P10659	mint	anti tag coimmunoprecipitation	association	0.53	20489023
TraesCS2B02G531800	OAJ03941	P32491	P10659	mint	anti tag coimmunoprecipitation	association	0.53	20489023
TraesCS2B02G531800	OAJ03941	P38692	P10659	mint	tandem affinity purification	association	0.35	20489023
TraesCS2B02G532000	OAJ03941	P32491	P10659	mint	anti tag coimmunoprecipitation	association	0.53	20489023
TraesCS2B02G532100	OAJ03941	P32491	P10659	mint	anti tag coimmunoprecipitation	association	0.53	20489023
TraesCS2B02G532100	OAJ02041	P39009	Q12335	mint	anti tag coimmunoprecipitation	association	0.35	20489023
TraesCS2B02G532100	OAJ02041	P39009	P25349	mint	anti tag coimmunoprecipitation	association	0.35	20489023
TraesCS2B02G547000	OAJ03941	P31153	Q5NFK5	hpidb	two hybrid pooling approach	physical association	author score:4|0.37	IM-13779
TraesCS2B02G552400	OAJ03941	P31153	Q5NID2	hpidb	two hybrid pooling approach	physical association	author score:2|0.37	IM-13779
TraesCS2B02G562500	OAJ03941	P38692	P10659	mint	tandem affinity purification	association	0.35	20489023
TraesCS2B02G566800	OAJ02041	P39009	Q12335	mint	anti tag coimmunoprecipitation	association	0.35	20489023
TraesCS2B02G566800	OAJ02041	P39009	P25349	mint	anti tag coimmunoprecipitation	association	0.35	20489023
TraesCS2B02G567900	OAJ03941	P32491	P10659	mint	anti tag coimmunoprecipitation	association	0.53	20489023
TraesCS2B02G567900	OAJ03941	Q08217	P10659	mint	tandem affinity purification	association	0.35	20489023
TraesCS2B02G567900	OAJ02041	P39009	Q12335	mint	anti tag coimmunoprecipitation	association	0.35	20489023
TraesCS2B02G567900	OAJ02041	P39009	P25349	mint	anti tag coimmunoprecipitation	association	0.35	20489023
TraesCS2B02G576400	OAJ03941	P32491	P10659	mint	anti tag coimmunoprecipitation	association	0.53	20489023
TraesCS2B02G594000	OAJ02041	P38234	P30605	mint	dihydrofolate reductase reconstruction	physical association	author score:99.00|0.37	18467557
TraesCS2B02G594100	OAJ03941	P38692	P10659	mint	tandem affinity purification	association	0.35	20489023
TraesCS2B02G604800	OAJ02041	P38234	P38143	mint	dihydrofolate reductase reconstruction	physical association	author score:99.00|0.37	18467557
TraesCS2B02G604800	OAJ02041	P38234	P40581	mint	dihydrofolate reductase reconstruction	physical association	author score:98.00|0.37	18467557
TraesCS2B02G610000	OAJ03941	P32491	P10659	mint	anti tag coimmunoprecipitation	association	0.53	20489023
TraesCS2B02G610000	OAJ02041	P39009	Q12335	mint	anti tag coimmunoprecipitation	association	0.35	20489023
TraesCS2B02G610000	OAJ02041	P39009	P25349	mint	anti tag coimmunoprecipitation	association	0.35	20489023
TraesCS2B02G610200	OAJ03941	P38692	P10659	mint	tandem affinity purification	association	0.35	20489023
TraesCS2B02G611700	OAJ03941	P29448	Q9LUT2	mint	affinity chromatography technology	association	0.35	fj-13-0157
TraesCS2B02G617000	OAJ04010	P01116	Q8N653	mint	proximity-dependent biotin identification	proximity	0.27	IM-29117
TraesCS2B02G617000	OAJ04010	P01111	Q8N653	mint	proximity-dependent biotin identification	proximity	0.27	IM-29117
TraesCS2B02G617000	OAJ04010	P01112	Q8N653	mint	proximity-dependent biotin identification	proximity	0.27	IM-29117
TraesCS2B02G621900	OAJ03941	P38692	P10659	mint	tandem affinity purification	association	0.35	20489023
TraesCS2B02G621900	OAJ02041	P39009	Q12335	mint	anti tag coimmunoprecipitation	association	0.35	20489023
TraesCS2B02G621900	OAJ02041	P39009	P25349	mint	anti tag coimmunoprecipitation	association	0.35	20489023
TraesCS2B02G630000	OAJ03941	Q08217	P10659	mint	tandem affinity purification	association	0.35	20489023
TraesCS2B02G630000	OAJ02041	P39009	Q12335	mint	anti tag coimmunoprecipitation	association	0.35	20489023
TraesCS2B02G630000	OAJ02041	P39009	P25349	mint	anti tag coimmunoprecipitation	association	0.35	20489023
TraesCS2D02G010400	OAJ02041	Q12335	P53049	mint	dihydrofolate reductase reconstruction	physical association	author score:99.00|0.37	18467557
TraesCS2D02G010400	OAJ02041	P38234	P53049	mint	dihydrofolate reductase reconstruction	physical association	author score:99.28|0.37	18467557
TraesCS2D02G010500	OAJ02041	Q12335	P53049	mint	dihydrofolate reductase reconstruction	physical association	author score:99.00|0.37	18467557
TraesCS2D02G010500	OAJ02041	P38234	P53049	mint	dihydrofolate reductase reconstruction	physical association	author score:99.28|0.37	18467557
TraesCS2D02G019800	OAJ02041	P39009	Q12335	mint	anti tag coimmunoprecipitation	association	0.35	20489023
TraesCS2D02G019800	OAJ02041	P39009	P25349	mint	anti tag coimmunoprecipitation	association	0.35	20489023
TraesCS2D02G026700	OAJ02041	P39009	Q12335	mint	anti tag coimmunoprecipitation	association	0.35	20489023
TraesCS2D02G026700	OAJ02041	P39009	P25349	mint	anti tag coimmunoprecipitation	association	0.35	20489023
TraesCS2D02G031100	OAJ02041	Q12335	P53049	mint	dihydrofolate reductase reconstruction	physical association	author score:99.00|0.37	18467557
TraesCS2D02G031100	OAJ02041	P38234	P53049	mint	dihydrofolate reductase reconstruction	physical association	author score:99.28|0.37	18467557
TraesCS2D02G042300	OAJ03941	P31153	P19358	hpidb	two hybrid array	physical association	0.56	27107014
TraesCS2D02G042300	OAJ03941	P31153	P19358	hpidb	validated two hybrid	physical association	0.56	27107014
TraesCS2D02G042300	OAJ03941	P31153	P19358	hpidb	two hybrid pooling approach	physical association	0.56	27107014
TraesCS2D02G042300	OAJ03941	P31153	P10659	hpidb	two hybrid array	physical association	0.56	27107014
TraesCS2D02G042300	OAJ03941	P31153	P10659	hpidb	two hybrid pooling approach	physical association	0.56	27107014
TraesCS2D02G042300	OAJ03941	P31153	P10659	hpidb	validated two hybrid	physical association	0.56	27107014
TraesCS2D02G042300	OAJ03941	P10659	P19358	mint	inferred by author	association	0.77	16554755
TraesCS2D02G042300	OAJ03941	P10659	P19358	mint	tandem affinity purification	physical association	0.77	16554755
TraesCS2D02G049500	OAJ03941	P0A817	P0A6F5	mint	molecular sieving	direct interaction	0.59	18418386
TraesCS2D02G050300	OAJ03941	Q13451	Q8ZHG7	hpidb	two hybrid pooling approach	physical association	author score:1|0.37	IM-13779
TraesCS2D02G055600	OAJ02041	Q12335	P53049	mint	dihydrofolate reductase reconstruction	physical association	author score:99.00|0.37	18467557
TraesCS2D02G055600	OAJ02041	P38234	P53049	mint	dihydrofolate reductase reconstruction	physical association	author score:99.28|0.37	18467557
TraesCS2D02G057700	OAJ02041	P39009	Q12335	mint	anti tag coimmunoprecipitation	association	0.35	20489023
TraesCS2D02G057700	OAJ02041	P39009	P25349	mint	anti tag coimmunoprecipitation	association	0.35	20489023
TraesCS2D02G079200	OAJ03941	P32491	P10659	mint	anti tag coimmunoprecipitation	association	0.53	20489023
TraesCS2D02G088300	OAJ03941	P32491	P10659	mint	anti tag coimmunoprecipitation	association	0.53	20489023
TraesCS2D02G092200	OAJ03941	7316	852113	hpidb	affinity chromatography technology	physical association	-	23801757
TraesCS2D02G092200	OAJ03941	7316	850877	hpidb	affinity chromatography technology	physical association	-	23801757
TraesCS2D02G092200	OAJ02041	7316	850360	hpidb	affinity chromatography technology	physical association	-	23801757
TraesCS2D02G092200	OAJ03941	P0CG63	P10659	mint	affinity chromatography technology	covalent binding	0.44	15699485
TraesCS2D02G092300	OAJ03941	7316	852113	hpidb	affinity chromatography technology	physical association	-	23801757
TraesCS2D02G092300	OAJ03941	7316	850877	hpidb	affinity chromatography technology	physical association	-	23801757
TraesCS2D02G092300	OAJ02041	7316	850360	hpidb	affinity chromatography technology	physical association	-	23801757
TraesCS2D02G092300	OAJ03941	P0CG63	P10659	mint	affinity chromatography technology	covalent binding	0.44	15699485
TraesCS2D02G097700	OAJ02041	P39009	Q12335	mint	anti tag coimmunoprecipitation	association	0.35	20489023
TraesCS2D02G097700	OAJ02041	P39009	P25349	mint	anti tag coimmunoprecipitation	association	0.35	20489023
TraesCS2D02G104200	OAJ03941	P32491	P10659	mint	anti tag coimmunoprecipitation	association	0.53	20489023
TraesCS2D02G104200	OAJ03941	P38692	P10659	mint	tandem affinity purification	association	0.35	20489023
TraesCS2D02G105900	OAJ03941	P32491	P10659	mint	anti tag coimmunoprecipitation	association	0.53	20489023
TraesCS2D02G106800	OAJ02041	P39009	Q12335	mint	anti tag coimmunoprecipitation	association	0.35	20489023
TraesCS2D02G106800	OAJ02041	P39009	P25349	mint	anti tag coimmunoprecipitation	association	0.35	20489023
TraesCS2D02G107100	OAJ02041	P39009	Q12335	mint	anti tag coimmunoprecipitation	association	0.35	20489023
TraesCS2D02G107100	OAJ02041	P39009	P25349	mint	anti tag coimmunoprecipitation	association	0.35	20489023
TraesCS2D02G116100	OAJ03941	Q9Y4P8	Q8ZHG7	hpidb	two hybrid pooling approach	physical association	author score:2|0.37	IM-13779
TraesCS2D02G120200	OAJ02041	P39009	Q12335	mint	anti tag coimmunoprecipitation	association	0.35	20489023
TraesCS2D02G120200	OAJ02041	P39009	P25349	mint	anti tag coimmunoprecipitation	association	0.35	20489023
TraesCS2D02G126900	OAJ02041	Q12335	Q12335	mint	dihydrofolate reductase reconstruction	physical association	author score:99.00|0.75	18467557
TraesCS2D02G126900	OAJ02041	Q12335	Q12335	mint	two hybrid	physical association	0.75	10688190
TraesCS2D02G126900	OAJ02041	P38234	Q12335	mint	dihydrofolate reductase reconstruction	physical association	author score:99.00|0.75	18467557
TraesCS2D02G126900	OAJ02041	Q12335	P38234	mint	two hybrid	physical association	0.75	10688190
TraesCS2D02G126900	OAJ02041	Q12335	P25349	mint	two hybrid	physical association	0.75	10688190
TraesCS2D02G127000	OAJ02041	Q12335	Q12335	mint	dihydrofolate reductase reconstruction	physical association	author score:99.00|0.75	18467557
TraesCS2D02G127000	OAJ02041	Q12335	Q12335	mint	two hybrid	physical association	0.75	10688190
TraesCS2D02G127000	OAJ02041	P38234	Q12335	mint	dihydrofolate reductase reconstruction	physical association	author score:99.00|0.75	18467557
TraesCS2D02G127000	OAJ02041	Q12335	P38234	mint	two hybrid	physical association	0.75	10688190
TraesCS2D02G127000	OAJ02041	Q12335	P25349	mint	two hybrid	physical association	0.75	10688190
TraesCS2D02G148300	OAJ02041	Q03640	P38234	mint	dihydrofolate reductase reconstruction	physical association	author score:99.00|0.37	18467557
TraesCS2D02G148300	OAJ02041	Q12335	Q03640	mint	dihydrofolate reductase reconstruction	physical association	author score:99.00|0.37	18467557
TraesCS2D02G150800	OAJ02041	P39009	Q12335	mint	anti tag coimmunoprecipitation	association	0.35	20489023
TraesCS2D02G150800	OAJ02041	P39009	P25349	mint	anti tag coimmunoprecipitation	association	0.35	20489023
TraesCS2D02G155700	OAJ03941	P32491	P10659	mint	anti tag coimmunoprecipitation	association	0.53	20489023
TraesCS2D02G155700	OAJ03941	P38692	P10659	mint	tandem affinity purification	association	0.35	20489023
TraesCS2D02G155700	OAJ02041	P39009	Q12335	mint	anti tag coimmunoprecipitation	association	0.35	20489023
TraesCS2D02G155700	OAJ02041	P39009	P25349	mint	anti tag coimmunoprecipitation	association	0.35	20489023
TraesCS2D02G158800	OAJ04010	P01116	Q8N653	mint	proximity-dependent biotin identification	proximity	0.27	IM-29117
TraesCS2D02G158800	OAJ04010	P01111	Q8N653	mint	proximity-dependent biotin identification	proximity	0.27	IM-29117
TraesCS2D02G158800	OAJ04010	P01112	Q8N653	mint	proximity-dependent biotin identification	proximity	0.27	IM-29117
TraesCS2D02G161300	OAJ02041	P39009	Q12335	mint	anti tag coimmunoprecipitation	association	0.35	20489023
TraesCS2D02G161300	OAJ02041	P39009	P25349	mint	anti tag coimmunoprecipitation	association	0.35	20489023
TraesCS2D02G161900	OAJ02041	O14979	P38234	hpidb	two hybrid array	physical association	0.56	27107014
TraesCS2D02G161900	OAJ02041	O14979	P38234	hpidb	two hybrid pooling approach	physical association	0.56	27107014
TraesCS2D02G161900	OAJ02041	O14979	P38234	hpidb	validated two hybrid	physical association	0.56	27107014
TraesCS2D02G161900	OAJ03941	Q03250	Q9LUT2	mint	pull down	association	0.35	23395902
TraesCS2D02G170700	OAJ03941	P38692	P10659	mint	tandem affinity purification	association	0.35	20489023
TraesCS2D02G170700	OAJ03941	Q08217	P10659	mint	tandem affinity purification	association	0.35	20489023
TraesCS2D02G170700	OAJ02041	P39009	Q12335	mint	anti tag coimmunoprecipitation	association	0.35	20489023
TraesCS2D02G170700	OAJ02041	P39009	P25349	mint	anti tag coimmunoprecipitation	association	0.35	20489023
TraesCS2D02G177600	OAJ06938	P21243	P08019	mint	tandem affinity purification	physical association	0.40	16554755
TraesCS2D02G197600	OAJ03941	Q12222	P10659	mint	anti tag coimmunoprecipitation	association	0.35	20489023
TraesCS2D02G197600	OAJ03941	P38692	P10659	mint	tandem affinity purification	association	0.35	20489023
TraesCS2D02G198700	OAJ02041	P38234	P30605	mint	dihydrofolate reductase reconstruction	physical association	author score:99.00|0.37	18467557
TraesCS2D02G198800	OAJ02041	P38234	P30605	mint	dihydrofolate reductase reconstruction	physical association	author score:99.00|0.37	18467557
TraesCS2D02G214800	OAJ04010	P43378	Q8N653	mint	anti tag coimmunoprecipitation	association	0.35	27880917
TraesCS2D02G217900	OAJ02041	O14979	P38234	hpidb	two hybrid array	physical association	0.56	27107014
TraesCS2D02G217900	OAJ02041	O14979	P38234	hpidb	two hybrid pooling approach	physical association	0.56	27107014
TraesCS2D02G217900	OAJ02041	O14979	P38234	hpidb	validated two hybrid	physical association	0.56	27107014
TraesCS2D02G217900	OAJ03941	Q03250	Q9LUT2	mint	pull down	association	0.35	23395902
TraesCS2D02G223400	OAJ03941	P32491	P10659	mint	anti tag coimmunoprecipitation	association	0.53	20489023
TraesCS2D02G223400	OAJ02041	P39009	Q12335	mint	anti tag coimmunoprecipitation	association	0.35	20489023
TraesCS2D02G223400	OAJ02041	P39009	P25349	mint	anti tag coimmunoprecipitation	association	0.35	20489023
TraesCS2D02G227900	OAJ03941	Q03250	Q9LUT2	mint	pull down	association	0.35	23395902
TraesCS2D02G229100	OAJ03941	P38692	P10659	mint	tandem affinity purification	association	0.35	20489023
TraesCS2D02G229100	OAJ02041	P39009	Q12335	mint	anti tag coimmunoprecipitation	association	0.35	20489023
TraesCS2D02G229100	OAJ02041	P39009	P25349	mint	anti tag coimmunoprecipitation	association	0.35	20489023
TraesCS2D02G232200	OAJ03941	P38692	P10659	mint	tandem affinity purification	association	0.35	20489023
TraesCS2D02G233300	OAJ02041	Q03640	P38234	mint	dihydrofolate reductase reconstruction	physical association	author score:99.00|0.37	18467557
TraesCS2D02G233300	OAJ02041	Q12335	Q03640	mint	dihydrofolate reductase reconstruction	physical association	author score:99.00|0.37	18467557
TraesCS2D02G239800	OAJ02041	O14979	P38234	hpidb	two hybrid array	physical association	0.56	27107014
TraesCS2D02G239800	OAJ02041	O14979	P38234	hpidb	two hybrid pooling approach	physical association	0.56	27107014
TraesCS2D02G239800	OAJ02041	O14979	P38234	hpidb	validated two hybrid	physical association	0.56	27107014
TraesCS2D02G244400	OAJ03941	P29448	Q9LUT2	mint	affinity chromatography technology	association	0.35	fj-13-0157
TraesCS2D02G245700	OAJ02041	P39009	Q12335	mint	anti tag coimmunoprecipitation	association	0.35	20489023
TraesCS2D02G245700	OAJ02041	P39009	P25349	mint	anti tag coimmunoprecipitation	association	0.35	20489023
TraesCS2D02G251000	OAJ03941	Q03250	Q9LUT2	mint	pull down	association	0.35	23395902
TraesCS2D02G252400	OAJ02041	P32465	P38234	mint	dihydrofolate reductase reconstruction	physical association	author score:99.00|0.37	18467557
TraesCS2D02G252400	OAJ02041	P38234	P30605	mint	dihydrofolate reductase reconstruction	physical association	author score:99.00|0.37	18467557
TraesCS2D02G252600	OAJ03941	P32491	P10659	mint	anti tag coimmunoprecipitation	association	0.53	20489023
TraesCS2D02G252600	OAJ03941	P38692	P10659	mint	tandem affinity purification	association	0.35	20489023
TraesCS2D02G252600	OAJ02041	P39009	Q12335	mint	anti tag coimmunoprecipitation	association	0.35	20489023
TraesCS2D02G252600	OAJ02041	P39009	P25349	mint	anti tag coimmunoprecipitation	association	0.35	20489023
TraesCS2D02G256500	OAJ02041	O14979	P38234	hpidb	two hybrid array	physical association	0.56	27107014
TraesCS2D02G256500	OAJ02041	O14979	P38234	hpidb	two hybrid pooling approach	physical association	0.56	27107014
TraesCS2D02G256500	OAJ02041	O14979	P38234	hpidb	validated two hybrid	physical association	0.56	27107014
TraesCS2D02G262500	OAJ02041	Q03640	P38234	mint	dihydrofolate reductase reconstruction	physical association	author score:99.00|0.37	18467557
TraesCS2D02G262500	OAJ02041	Q12335	Q03640	mint	dihydrofolate reductase reconstruction	physical association	author score:99.00|0.37	18467557
TraesCS2D02G264400	OAJ02041	Q12335	Q12335	mint	dihydrofolate reductase reconstruction	physical association	author score:99.00|0.75	18467557
TraesCS2D02G264400	OAJ02041	Q12335	Q12335	mint	two hybrid	physical association	0.75	10688190
TraesCS2D02G264400	OAJ02041	P38234	Q12335	mint	dihydrofolate reductase reconstruction	physical association	author score:99.00|0.75	18467557
TraesCS2D02G264400	OAJ02041	Q12335	P38234	mint	two hybrid	physical association	0.75	10688190
TraesCS2D02G264400	OAJ02041	Q12335	P25349	mint	two hybrid	physical association	0.75	10688190
TraesCS2D02G264500	OAJ02041	Q12335	Q12335	mint	dihydrofolate reductase reconstruction	physical association	author score:99.00|0.75	18467557
TraesCS2D02G264500	OAJ02041	Q12335	Q12335	mint	two hybrid	physical association	0.75	10688190
TraesCS2D02G264500	OAJ02041	P38234	Q12335	mint	dihydrofolate reductase reconstruction	physical association	author score:99.00|0.75	18467557
TraesCS2D02G264500	OAJ02041	Q12335	P38234	mint	two hybrid	physical association	0.75	10688190
TraesCS2D02G264500	OAJ02041	Q12335	P25349	mint	two hybrid	physical association	0.75	10688190
TraesCS2D02G266400	OAJ03941	Q03250	Q9LUT2	mint	pull down	association	0.35	23395902
TraesCS2D02G276000	OAJ03941	Q13451	Q8ZHG7	hpidb	two hybrid pooling approach	physical association	author score:1|0.37	IM-13779
TraesCS2D02G284200	OAJ03941	P32491	P10659	mint	anti tag coimmunoprecipitation	association	0.53	20489023
TraesCS2D02G284200	OAJ03941	P38692	P10659	mint	tandem affinity purification	association	0.35	20489023
TraesCS2D02G294000	OAJ02041	O14979	P38234	hpidb	two hybrid array	physical association	0.56	27107014
TraesCS2D02G294000	OAJ02041	O14979	P38234	hpidb	two hybrid pooling approach	physical association	0.56	27107014
TraesCS2D02G294000	OAJ02041	O14979	P38234	hpidb	validated two hybrid	physical association	0.56	27107014
TraesCS2D02G294000	OAJ03941	Q03250	Q9LUT2	mint	pull down	association	0.35	23395902
TraesCS2D02G302400	OAJ02041	O14979	P38234	hpidb	two hybrid array	physical association	0.56	27107014
TraesCS2D02G302400	OAJ02041	O14979	P38234	hpidb	two hybrid pooling approach	physical association	0.56	27107014
TraesCS2D02G302400	OAJ02041	O14979	P38234	hpidb	validated two hybrid	physical association	0.56	27107014
TraesCS2D02G302400	OAJ03941	Q03250	Q9LUT2	mint	pull down	association	0.35	23395902
TraesCS2D02G302500	OAJ03941	P38692	P10659	mint	tandem affinity purification	association	0.35	20489023
TraesCS2D02G302500	OAJ03941	Q08217	P10659	mint	tandem affinity purification	association	0.35	20489023
TraesCS2D02G302500	OAJ02041	P39009	Q12335	mint	anti tag coimmunoprecipitation	association	0.35	20489023
TraesCS2D02G302500	OAJ02041	P39009	P25349	mint	anti tag coimmunoprecipitation	association	0.35	20489023
TraesCS2D02G309200	OAJ04010	P01116	Q8N653	mint	proximity-dependent biotin identification	proximity	0.27	IM-29117
TraesCS2D02G309200	OAJ04010	P01111	Q8N653	mint	proximity-dependent biotin identification	proximity	0.27	IM-29117
TraesCS2D02G309200	OAJ04010	P01112	Q8N653	mint	proximity-dependent biotin identification	proximity	0.27	IM-29117
TraesCS2D02G310000	OAJ03941	P0A817	P0A6F5	mint	molecular sieving	direct interaction	0.59	18418386
TraesCS2D02G315400	OAJ03941	Q03250	Q9LUT2	mint	pull down	association	0.35	23395902
TraesCS2D02G328500	OAJ02041	P39009	Q12335	mint	anti tag coimmunoprecipitation	association	0.35	20489023
TraesCS2D02G328500	OAJ02041	P39009	P25349	mint	anti tag coimmunoprecipitation	association	0.35	20489023
TraesCS2D02G329500	OAJ03941	P31153	Q8ZEG8	hpidb	two hybrid pooling approach	physical association	author score:1|0.37	IM-13779
TraesCS2D02G339000	OAJ02041	Q12335	P53049	mint	dihydrofolate reductase reconstruction	physical association	author score:99.00|0.37	18467557
TraesCS2D02G339000	OAJ02041	P38234	P53049	mint	dihydrofolate reductase reconstruction	physical association	author score:99.28|0.37	18467557
TraesCS2D02G348200	OAJ02041	P38234	P30605	mint	dihydrofolate reductase reconstruction	physical association	author score:99.00|0.37	18467557
TraesCS2D02G358000	OAJ03941	Q03250	Q9LUT2	mint	pull down	association	0.35	23395902
TraesCS2D02G368700	OAJ03941	P29448	Q9LUT2	mint	affinity chromatography technology	association	0.35	fj-13-0157
TraesCS2D02G370400	OAJ02041	Q12335	Q02785	mint	dihydrofolate reductase reconstruction	physical association	author score:99.00|0.37	18467557
TraesCS2D02G378100	OAJ03941	P38692	P10659	mint	tandem affinity purification	association	0.35	20489023
TraesCS2D02G382200	OAJ02041	P32465	P38234	mint	dihydrofolate reductase reconstruction	physical association	author score:99.00|0.37	18467557
TraesCS2D02G382200	OAJ02041	P38234	P30605	mint	dihydrofolate reductase reconstruction	physical association	author score:99.00|0.37	18467557
TraesCS2D02G386900	OAJ03941	Q12222	P10659	mint	anti tag coimmunoprecipitation	association	0.35	20489023
TraesCS2D02G404200	OAJ02041	P39009	Q12335	mint	anti tag coimmunoprecipitation	association	0.35	20489023
TraesCS2D02G404200	OAJ02041	P39009	P25349	mint	anti tag coimmunoprecipitation	association	0.35	20489023
TraesCS2D02G405500	OAJ03941	7316	852113	hpidb	affinity chromatography technology	physical association	-	23801757
TraesCS2D02G405500	OAJ03941	7316	850877	hpidb	affinity chromatography technology	physical association	-	23801757
TraesCS2D02G405500	OAJ02041	7316	850360	hpidb	affinity chromatography technology	physical association	-	23801757
TraesCS2D02G405500	OAJ03941	P0CG63	P10659	mint	affinity chromatography technology	covalent binding	0.44	15699485
TraesCS2D02G407700	OAJ02041	P38234	P38143	mint	dihydrofolate reductase reconstruction	physical association	author score:99.00|0.37	18467557
TraesCS2D02G407700	OAJ02041	P38234	P40581	mint	dihydrofolate reductase reconstruction	physical association	author score:98.00|0.37	18467557
TraesCS2D02G427700	OAJ03941	P32565	P10659	mint	tandem affinity purification	physical association	0.56	16554755
TraesCS2D02G427700	OAJ03941	P10659	P32565	mint	tandem affinity purification	physical association	0.56	16554755
TraesCS2D02G427800	OAJ03941	P32491	P10659	mint	anti tag coimmunoprecipitation	association	0.53	20489023
TraesCS2D02G427800	OAJ03941	P38692	P10659	mint	tandem affinity purification	association	0.35	20489023
TraesCS2D02G427800	OAJ03941	Q08217	P10659	mint	tandem affinity purification	association	0.35	20489023
TraesCS2D02G446600	OAJ02041	Q12335	Q06440	mint	tandem affinity purification	physical association	0.40	16554755
TraesCS2D02G447500	OAJ03941	Q03250	Q9LUT2	mint	pull down	association	0.35	23395902
TraesCS2D02G458600	OAJ03941	7316	852113	hpidb	affinity chromatography technology	physical association	-	23801757
TraesCS2D02G458600	OAJ03941	7316	850877	hpidb	affinity chromatography technology	physical association	-	23801757
TraesCS2D02G458600	OAJ02041	7316	850360	hpidb	affinity chromatography technology	physical association	-	23801757
TraesCS2D02G458600	OAJ03941	P0CG63	P10659	mint	affinity chromatography technology	covalent binding	0.44	15699485
TraesCS2D02G458700	OAJ03941	7316	852113	hpidb	affinity chromatography technology	physical association	-	23801757
TraesCS2D02G458700	OAJ03941	7316	850877	hpidb	affinity chromatography technology	physical association	-	23801757
TraesCS2D02G458700	OAJ02041	7316	850360	hpidb	affinity chromatography technology	physical association	-	23801757
TraesCS2D02G458700	OAJ03941	P0CG63	P10659	mint	affinity chromatography technology	covalent binding	0.44	15699485
TraesCS2D02G459000	OAJ03941	7316	852113	hpidb	affinity chromatography technology	physical association	-	23801757
TraesCS2D02G459000	OAJ03941	7316	850877	hpidb	affinity chromatography technology	physical association	-	23801757
TraesCS2D02G459000	OAJ02041	7316	850360	hpidb	affinity chromatography technology	physical association	-	23801757
TraesCS2D02G459000	OAJ03941	P0CG63	P10659	mint	affinity chromatography technology	covalent binding	0.44	15699485
TraesCS2D02G459100	OAJ03941	7316	852113	hpidb	affinity chromatography technology	physical association	-	23801757
TraesCS2D02G459100	OAJ03941	7316	850877	hpidb	affinity chromatography technology	physical association	-	23801757
TraesCS2D02G459100	OAJ02041	7316	850360	hpidb	affinity chromatography technology	physical association	-	23801757
TraesCS2D02G459100	OAJ03941	P0CG63	P10659	mint	affinity chromatography technology	covalent binding	0.44	15699485
TraesCS2D02G459200	OAJ03941	7316	852113	hpidb	affinity chromatography technology	physical association	-	23801757
TraesCS2D02G459200	OAJ03941	7316	850877	hpidb	affinity chromatography technology	physical association	-	23801757
TraesCS2D02G459200	OAJ02041	7316	850360	hpidb	affinity chromatography technology	physical association	-	23801757
TraesCS2D02G459200	OAJ03941	P0CG63	P10659	mint	affinity chromatography technology	covalent binding	0.44	15699485
TraesCS2D02G463100	OAJ03941	P32491	P10659	mint	anti tag coimmunoprecipitation	association	0.53	20489023
TraesCS2D02G463100	OAJ03941	P38692	P10659	mint	tandem affinity purification	association	0.35	20489023
TraesCS2D02G464800	OAJ02041	Q12335	P53049	mint	dihydrofolate reductase reconstruction	physical association	author score:99.00|0.37	18467557
TraesCS2D02G464800	OAJ02041	P38234	P53049	mint	dihydrofolate reductase reconstruction	physical association	author score:99.28|0.37	18467557
TraesCS2D02G472700	OAJ03941	Q03250	Q9LUT2	mint	pull down	association	0.35	23395902
TraesCS2D02G474700	OAJ03941	7316	852113	hpidb	affinity chromatography technology	physical association	-	23801757
TraesCS2D02G474700	OAJ03941	7316	850877	hpidb	affinity chromatography technology	physical association	-	23801757
TraesCS2D02G474700	OAJ02041	7316	850360	hpidb	affinity chromatography technology	physical association	-	23801757
TraesCS2D02G474700	OAJ03941	P0CG63	P10659	mint	affinity chromatography technology	covalent binding	0.44	15699485
TraesCS2D02G479600	OAJ03941	P29448	Q9LUT2	mint	affinity chromatography technology	association	0.35	fj-13-0157
TraesCS2D02G493700	OAJ03941	Q08217	P10659	mint	tandem affinity purification	association	0.35	20489023
TraesCS2D02G493700	OAJ02041	P39009	Q12335	mint	anti tag coimmunoprecipitation	association	0.35	20489023
TraesCS2D02G493700	OAJ02041	P39009	P25349	mint	anti tag coimmunoprecipitation	association	0.35	20489023
TraesCS2D02G500900	OAJ03941	P32491	P10659	mint	anti tag coimmunoprecipitation	association	0.53	20489023
TraesCS2D02G502500	OAJ03941	P38692	P10659	mint	tandem affinity purification	association	0.35	20489023
TraesCS2D02G504300	OAJ03941	P32491	P10659	mint	anti tag coimmunoprecipitation	association	0.53	20489023
TraesCS2D02G504300	OAJ02041	P39009	Q12335	mint	anti tag coimmunoprecipitation	association	0.35	20489023
TraesCS2D02G504300	OAJ02041	P39009	P25349	mint	anti tag coimmunoprecipitation	association	0.35	20489023
TraesCS2D02G504400	OAJ03941	P32491	P10659	mint	anti tag coimmunoprecipitation	association	0.53	20489023
TraesCS2D02G504400	OAJ02041	P39009	Q12335	mint	anti tag coimmunoprecipitation	association	0.35	20489023
TraesCS2D02G504400	OAJ02041	P39009	P25349	mint	anti tag coimmunoprecipitation	association	0.35	20489023
TraesCS2D02G511400	OAJ03941	P32491	P10659	mint	anti tag coimmunoprecipitation	association	0.53	20489023
TraesCS2D02G520000	OAJ03941	P31153	Q5NFK5	hpidb	two hybrid pooling approach	physical association	author score:4|0.37	IM-13779
TraesCS2D02G528200	OAJ02041	P39009	Q12335	mint	anti tag coimmunoprecipitation	association	0.35	20489023
TraesCS2D02G528200	OAJ02041	P39009	P25349	mint	anti tag coimmunoprecipitation	association	0.35	20489023
TraesCS2D02G534800	OAJ03941	P38692	P10659	mint	tandem affinity purification	association	0.35	20489023
TraesCS2D02G535900	OAJ02041	P39009	Q12335	mint	anti tag coimmunoprecipitation	association	0.35	20489023
TraesCS2D02G535900	OAJ02041	P39009	P25349	mint	anti tag coimmunoprecipitation	association	0.35	20489023
TraesCS2D02G537400	OAJ02041	P39009	Q12335	mint	anti tag coimmunoprecipitation	association	0.35	20489023
TraesCS2D02G537400	OAJ02041	P39009	P25349	mint	anti tag coimmunoprecipitation	association	0.35	20489023
TraesCS2D02G537600	OAJ02041	P39009	Q12335	mint	anti tag coimmunoprecipitation	association	0.35	20489023
TraesCS2D02G537600	OAJ02041	P39009	P25349	mint	anti tag coimmunoprecipitation	association	0.35	20489023
TraesCS2D02G546800	OAJ03941	P32491	P10659	mint	anti tag coimmunoprecipitation	association	0.53	20489023
TraesCS2D02G546800	OAJ02041	P39009	Q12335	mint	anti tag coimmunoprecipitation	association	0.35	20489023
TraesCS2D02G546800	OAJ02041	P39009	P25349	mint	anti tag coimmunoprecipitation	association	0.35	20489023
TraesCS2D02G564300	OAJ03941	P38692	P10659	mint	tandem affinity purification	association	0.35	20489023
TraesCS2D02G564400	OAJ02041	P38234	P30605	mint	dihydrofolate reductase reconstruction	physical association	author score:99.00|0.37	18467557
TraesCS2D02G572000	OAJ03941	P38692	P10659	mint	tandem affinity purification	association	0.35	20489023
TraesCS2D02G576600	OAJ02041	P39009	Q12335	mint	anti tag coimmunoprecipitation	association	0.35	20489023
TraesCS2D02G576600	OAJ02041	P39009	P25349	mint	anti tag coimmunoprecipitation	association	0.35	20489023
TraesCS2D02G577000	OAJ03941	Q08217	P10659	mint	tandem affinity purification	association	0.35	20489023
TraesCS2D02G577000	OAJ02041	P39009	Q12335	mint	anti tag coimmunoprecipitation	association	0.35	20489023
TraesCS2D02G577000	OAJ02041	P39009	P25349	mint	anti tag coimmunoprecipitation	association	0.35	20489023
TraesCS2D02G579800	OAJ02041	P39009	Q12335	mint	anti tag coimmunoprecipitation	association	0.35	20489023
TraesCS2D02G579800	OAJ02041	P39009	P25349	mint	anti tag coimmunoprecipitation	association	0.35	20489023
TraesCS2D02G580700	OAJ03941	7316	852113	hpidb	affinity chromatography technology	physical association	-	23801757
TraesCS2D02G580700	OAJ03941	7316	850877	hpidb	affinity chromatography technology	physical association	-	23801757
TraesCS2D02G580700	OAJ02041	7316	850360	hpidb	affinity chromatography technology	physical association	-	23801757
TraesCS2D02G580700	OAJ03941	P0CG63	P10659	mint	affinity chromatography technology	covalent binding	0.44	15699485
TraesCS2D02G586200	OAJ03941	P29448	Q9LUT2	mint	affinity chromatography technology	association	0.35	fj-13-0157
TraesCS2D02G588200	OAJ03941	P38692	P10659	mint	tandem affinity purification	association	0.35	20489023
TraesCS2D02G588600	OAJ02041	P39009	Q12335	mint	anti tag coimmunoprecipitation	association	0.35	20489023
TraesCS2D02G588600	OAJ02041	P39009	P25349	mint	anti tag coimmunoprecipitation	association	0.35	20489023
TraesCS2D02G588700	OAJ03941	P32491	P10659	mint	anti tag coimmunoprecipitation	association	0.53	20489023
TraesCS2D02G588700	OAJ03941	P38692	P10659	mint	tandem affinity purification	association	0.35	20489023
TraesCS2D02G598000	OAJ02041	P38234	P38143	mint	dihydrofolate reductase reconstruction	physical association	author score:99.00|0.37	18467557
TraesCS2D02G598000	OAJ02041	P38234	P40581	mint	dihydrofolate reductase reconstruction	physical association	author score:98.00|0.37	18467557
TraesCS3A02G013400	OAJ03941	P32491	P10659	mint	anti tag coimmunoprecipitation	association	0.53	20489023
TraesCS3A02G016500	OAJ03941	P32491	P10659	mint	anti tag coimmunoprecipitation	association	0.53	20489023
TraesCS3A02G016500	OAJ03941	P38692	P10659	mint	tandem affinity purification	association	0.35	20489023
TraesCS3A02G018200	OAJ03941	P32491	P10659	mint	anti tag coimmunoprecipitation	association	0.53	20489023
TraesCS3A02G018300	OAJ03941	P32491	P10659	mint	anti tag coimmunoprecipitation	association	0.53	20489023
TraesCS3A02G018500	OAJ03941	P32491	P10659	mint	anti tag coimmunoprecipitation	association	0.53	20489023
TraesCS3A02G019400	OAJ03941	P29448	Q9LUT2	mint	affinity chromatography technology	association	0.35	fj-13-0157
TraesCS3A02G026500	OAJ02041	Q12335	Q02785	mint	dihydrofolate reductase reconstruction	physical association	author score:99.00|0.37	18467557
TraesCS3A02G036400	OAJ02041	Q12335	Q02785	mint	dihydrofolate reductase reconstruction	physical association	author score:99.00|0.37	18467557
TraesCS3A02G040300	OAJ03941	7316	852113	hpidb	affinity chromatography technology	physical association	-	23801757
TraesCS3A02G040300	OAJ03941	7316	850877	hpidb	affinity chromatography technology	physical association	-	23801757
TraesCS3A02G040300	OAJ02041	7316	850360	hpidb	affinity chromatography technology	physical association	-	23801757
TraesCS3A02G040300	OAJ03941	P0CG63	P10659	mint	affinity chromatography technology	covalent binding	0.44	15699485
TraesCS3A02G040600	OAJ03941	7316	852113	hpidb	affinity chromatography technology	physical association	-	23801757
TraesCS3A02G040600	OAJ03941	7316	850877	hpidb	affinity chromatography technology	physical association	-	23801757
TraesCS3A02G040600	OAJ02041	7316	850360	hpidb	affinity chromatography technology	physical association	-	23801757
TraesCS3A02G040600	OAJ03941	P0CG63	P10659	mint	affinity chromatography technology	covalent binding	0.44	15699485
TraesCS3A02G045200	OAJ03941	P38692	P10659	mint	tandem affinity purification	association	0.35	20489023
TraesCS3A02G053700	OAJ05275	Q7PL26	Q9VEL2	mint	anti bait coimmunoprecipitation	physical association	0.40	10.1038/emboj.2012.33
TraesCS3A02G056500	OAJ04010	P01116	Q8N653	mint	proximity-dependent biotin identification	proximity	0.27	IM-29117
TraesCS3A02G056500	OAJ04010	P01111	Q8N653	mint	proximity-dependent biotin identification	proximity	0.27	IM-29117
TraesCS3A02G056500	OAJ04010	P01112	Q8N653	mint	proximity-dependent biotin identification	proximity	0.27	IM-29117
TraesCS3A02G056600	OAJ04010	P01116	Q8N653	mint	proximity-dependent biotin identification	proximity	0.27	IM-29117
TraesCS3A02G056600	OAJ04010	P01111	Q8N653	mint	proximity-dependent biotin identification	proximity	0.27	IM-29117
TraesCS3A02G056600	OAJ04010	P01112	Q8N653	mint	proximity-dependent biotin identification	proximity	0.27	IM-29117
TraesCS3A02G056700	OAJ04010	P01116	Q8N653	mint	proximity-dependent biotin identification	proximity	0.27	IM-29117
TraesCS3A02G056700	OAJ04010	P01111	Q8N653	mint	proximity-dependent biotin identification	proximity	0.27	IM-29117
TraesCS3A02G056700	OAJ04010	P01112	Q8N653	mint	proximity-dependent biotin identification	proximity	0.27	IM-29117
TraesCS3A02G056800	OAJ04010	P01116	Q8N653	mint	proximity-dependent biotin identification	proximity	0.27	IM-29117
TraesCS3A02G056800	OAJ04010	P01111	Q8N653	mint	proximity-dependent biotin identification	proximity	0.27	IM-29117
TraesCS3A02G056800	OAJ04010	P01112	Q8N653	mint	proximity-dependent biotin identification	proximity	0.27	IM-29117
TraesCS3A02G056900	OAJ04010	P01116	Q8N653	mint	proximity-dependent biotin identification	proximity	0.27	IM-29117
TraesCS3A02G056900	OAJ04010	P01111	Q8N653	mint	proximity-dependent biotin identification	proximity	0.27	IM-29117
TraesCS3A02G056900	OAJ04010	P01112	Q8N653	mint	proximity-dependent biotin identification	proximity	0.27	IM-29117
TraesCS3A02G063800	OAJ03941	P32491	P10659	mint	anti tag coimmunoprecipitation	association	0.53	20489023
TraesCS3A02G063800	OAJ03941	P38692	P10659	mint	tandem affinity purification	association	0.35	20489023
TraesCS3A02G063800	OAJ02041	P39009	Q12335	mint	anti tag coimmunoprecipitation	association	0.35	20489023
TraesCS3A02G063800	OAJ02041	P39009	P25349	mint	anti tag coimmunoprecipitation	association	0.35	20489023
TraesCS3A02G073900	OAJ03941	P32491	P10659	mint	anti tag coimmunoprecipitation	association	0.53	20489023
TraesCS3A02G073900	OAJ02041	P39009	Q12335	mint	anti tag coimmunoprecipitation	association	0.35	20489023
TraesCS3A02G073900	OAJ02041	P39009	P25349	mint	anti tag coimmunoprecipitation	association	0.35	20489023
TraesCS3A02G081200	OAJ02041	Q12335	P26570	mint	dihydrofolate reductase reconstruction	physical association	author score:99.00|0.37	18467557
TraesCS3A02G095300	OAJ03941	Q9Y4P8	Q8ZHG7	hpidb	two hybrid pooling approach	physical association	author score:2|0.37	IM-13779
TraesCS3A02G107900	OAJ03941	P32491	P10659	mint	anti tag coimmunoprecipitation	association	0.53	20489023
TraesCS3A02G107900	OAJ03941	P38692	P10659	mint	tandem affinity purification	association	0.35	20489023
TraesCS3A02G107900	OAJ02041	P39009	Q12335	mint	anti tag coimmunoprecipitation	association	0.35	20489023
TraesCS3A02G107900	OAJ02041	P39009	P25349	mint	anti tag coimmunoprecipitation	association	0.35	20489023
TraesCS3A02G111500	OAJ03941	P47897	Q8ZHG7	hpidb	two hybrid pooling approach	physical association	author score:1|0.37	IM-13779
TraesCS3A02G117600	OAJ02041	Q12335	P53049	mint	dihydrofolate reductase reconstruction	physical association	author score:99.00|0.37	18467557
TraesCS3A02G117600	OAJ02041	P38234	P53049	mint	dihydrofolate reductase reconstruction	physical association	author score:99.28|0.37	18467557
TraesCS3A02G128200	OAJ03941	P32491	P10659	mint	anti tag coimmunoprecipitation	association	0.53	20489023
TraesCS3A02G133000	OAJ03941	Q12222	P10659	mint	anti tag coimmunoprecipitation	association	0.35	20489023
TraesCS3A02G133000	OAJ03941	P32491	P10659	mint	anti tag coimmunoprecipitation	association	0.53	20489023
TraesCS3A02G133000	OAJ03941	P38692	P10659	mint	tandem affinity purification	association	0.35	20489023
TraesCS3A02G135500	OAJ02041	P39009	Q12335	mint	anti tag coimmunoprecipitation	association	0.35	20489023
TraesCS3A02G135500	OAJ02041	P39009	P25349	mint	anti tag coimmunoprecipitation	association	0.35	20489023
TraesCS3A02G135700	OAJ02041	P39009	Q12335	mint	anti tag coimmunoprecipitation	association	0.35	20489023
TraesCS3A02G135700	OAJ02041	P39009	P25349	mint	anti tag coimmunoprecipitation	association	0.35	20489023
TraesCS3A02G136500	OAJ03941	Q12222	P10659	mint	anti tag coimmunoprecipitation	association	0.35	20489023
TraesCS3A02G139200	OAJ02041	Q12335	P26570	mint	dihydrofolate reductase reconstruction	physical association	author score:99.00|0.37	18467557
TraesCS3A02G152300	OAJ04010	P01116	Q8N653	mint	proximity-dependent biotin identification	proximity	0.27	IM-29117
TraesCS3A02G152300	OAJ04010	P01111	Q8N653	mint	proximity-dependent biotin identification	proximity	0.27	IM-29117
TraesCS3A02G152300	OAJ04010	P01112	Q8N653	mint	proximity-dependent biotin identification	proximity	0.27	IM-29117
TraesCS3A02G164200	OAJ03941	Q12222	P10659	mint	anti tag coimmunoprecipitation	association	0.35	20489023
TraesCS3A02G170300	OAJ02041	Q03640	P38234	mint	dihydrofolate reductase reconstruction	physical association	author score:99.00|0.37	18467557
TraesCS3A02G170300	OAJ02041	Q12335	Q03640	mint	dihydrofolate reductase reconstruction	physical association	author score:99.00|0.37	18467557
TraesCS3A02G178400	OAJ03941	P38692	P10659	mint	tandem affinity purification	association	0.35	20489023
TraesCS3A02G184500	OAJ03941	P06704	P10659	mint	tandem affinity purification	physical association	0.40	16554755
TraesCS3A02G186200	OAJ03941	P47897	Q8ZHG7	hpidb	two hybrid pooling approach	physical association	author score:1|0.37	IM-13779
TraesCS3A02G191900	OAJ03941	P06704	P10659	mint	tandem affinity purification	physical association	0.40	16554755
TraesCS3A02G195300	OAJ03941	P31153	P19358	hpidb	two hybrid array	physical association	0.56	27107014
TraesCS3A02G195300	OAJ03941	P31153	P19358	hpidb	validated two hybrid	physical association	0.56	27107014
TraesCS3A02G195300	OAJ03941	P31153	P19358	hpidb	two hybrid pooling approach	physical association	0.56	27107014
TraesCS3A02G195300	OAJ03941	P31153	P10659	hpidb	two hybrid array	physical association	0.56	27107014
TraesCS3A02G195300	OAJ03941	P31153	P10659	hpidb	two hybrid pooling approach	physical association	0.56	27107014
TraesCS3A02G195300	OAJ03941	P31153	P10659	hpidb	validated two hybrid	physical association	0.56	27107014
TraesCS3A02G195300	OAJ03941	P10659	P19358	mint	inferred by author	association	0.77	16554755
TraesCS3A02G195300	OAJ03941	P10659	P19358	mint	tandem affinity purification	physical association	0.77	16554755
TraesCS3A02G195500	OAJ02041	Q12335	P26570	mint	dihydrofolate reductase reconstruction	physical association	author score:99.00|0.37	18467557
TraesCS3A02G200900	OAJ02041	P39009	Q12335	mint	anti tag coimmunoprecipitation	association	0.35	20489023
TraesCS3A02G200900	OAJ02041	P39009	P25349	mint	anti tag coimmunoprecipitation	association	0.35	20489023
TraesCS3A02G203100	OAJ04010	P01116	Q8N653	mint	proximity-dependent biotin identification	proximity	0.27	IM-29117
TraesCS3A02G203100	OAJ04010	P01111	Q8N653	mint	proximity-dependent biotin identification	proximity	0.27	IM-29117
TraesCS3A02G203100	OAJ04010	P01112	Q8N653	mint	proximity-dependent biotin identification	proximity	0.27	IM-29117
TraesCS3A02G216300	OAJ03941	P06704	P10659	mint	tandem affinity purification	physical association	0.40	16554755
TraesCS3A02G217900	OAJ02041	Q12335	Q02785	mint	dihydrofolate reductase reconstruction	physical association	author score:99.00|0.37	18467557
TraesCS3A02G224900	OAJ03941	P38692	P10659	mint	tandem affinity purification	association	0.35	20489023
TraesCS3A02G230500	OAJ03941	Q08217	P10659	mint	tandem affinity purification	association	0.35	20489023
TraesCS3A02G234000	OAJ03941	O15164	P31153	mint	tandem affinity purification	association	0.35	10.1016/j.celrep.2014.05.050
TraesCS3A02G234100	OAJ03941	O15164	P31153	mint	tandem affinity purification	association	0.35	10.1016/j.celrep.2014.05.050
TraesCS3A02G234600	OAJ03941	O15164	P31153	mint	tandem affinity purification	association	0.35	10.1016/j.celrep.2014.05.050
TraesCS3A02G247700	OAJ03941	Q12222	P10659	mint	anti tag coimmunoprecipitation	association	0.35	20489023
TraesCS3A02G247700	OAJ03941	P32491	P10659	mint	anti tag coimmunoprecipitation	association	0.53	20489023
TraesCS3A02G247700	OAJ03941	P38692	P10659	mint	tandem affinity purification	association	0.35	20489023
TraesCS3A02G248600	OAJ04010	P01116	Q8N653	mint	proximity-dependent biotin identification	proximity	0.27	IM-29117
TraesCS3A02G248600	OAJ04010	P01111	Q8N653	mint	proximity-dependent biotin identification	proximity	0.27	IM-29117
TraesCS3A02G248600	OAJ04010	P01112	Q8N653	mint	proximity-dependent biotin identification	proximity	0.27	IM-29117
TraesCS3A02G253700	OAJ02041	Q12335	Q02785	mint	dihydrofolate reductase reconstruction	physical association	author score:99.00|0.37	18467557
TraesCS3A02G256300	OAJ03941	P32491	P10659	mint	anti tag coimmunoprecipitation	association	0.53	20489023
TraesCS3A02G258200	OAJ02041	Q12335	P53049	mint	dihydrofolate reductase reconstruction	physical association	author score:99.00|0.37	18467557
TraesCS3A02G258200	OAJ02041	P38234	P53049	mint	dihydrofolate reductase reconstruction	physical association	author score:99.28|0.37	18467557
TraesCS3A02G258300	OAJ02041	Q12335	P53049	mint	dihydrofolate reductase reconstruction	physical association	author score:99.00|0.37	18467557
TraesCS3A02G258300	OAJ02041	P38234	P53049	mint	dihydrofolate reductase reconstruction	physical association	author score:99.28|0.37	18467557
TraesCS3A02G261200	OAJ02041	Q12335	P26570	mint	dihydrofolate reductase reconstruction	physical association	author score:99.00|0.37	18467557
TraesCS3A02G272900	OAJ03941	P32491	P10659	mint	anti tag coimmunoprecipitation	association	0.53	20489023
TraesCS3A02G272900	OAJ02041	P39009	Q12335	mint	anti tag coimmunoprecipitation	association	0.35	20489023
TraesCS3A02G272900	OAJ02041	P39009	P25349	mint	anti tag coimmunoprecipitation	association	0.35	20489023
TraesCS3A02G282800	OAJ03941	P38692	P10659	mint	tandem affinity purification	association	0.35	20489023
TraesCS3A02G282800	OAJ02041	P39009	Q12335	mint	anti tag coimmunoprecipitation	association	0.35	20489023
TraesCS3A02G282800	OAJ02041	P39009	P25349	mint	anti tag coimmunoprecipitation	association	0.35	20489023
TraesCS3A02G289600	OAJ04010	P01116	Q8N653	mint	proximity-dependent biotin identification	proximity	0.27	IM-29117
TraesCS3A02G289600	OAJ04010	P01111	Q8N653	mint	proximity-dependent biotin identification	proximity	0.27	IM-29117
TraesCS3A02G290200	OAJ04010	P01116	Q8N653	mint	proximity-dependent biotin identification	proximity	0.27	IM-29117
TraesCS3A02G290200	OAJ04010	P01111	Q8N653	mint	proximity-dependent biotin identification	proximity	0.27	IM-29117
TraesCS3A02G290200	OAJ04010	P01112	Q8N653	mint	proximity-dependent biotin identification	proximity	0.27	IM-29117
TraesCS3A02G298000	OAJ03941	P06704	P10659	mint	tandem affinity purification	physical association	0.40	16554755
TraesCS3A02G298100	OAJ03941	P06704	P10659	mint	tandem affinity purification	physical association	0.40	16554755
TraesCS3A02G305900	OAJ03941	P38692	P10659	mint	tandem affinity purification	association	0.35	20489023
TraesCS3A02G305900	OAJ02041	P39009	Q12335	mint	anti tag coimmunoprecipitation	association	0.35	20489023
TraesCS3A02G305900	OAJ02041	P39009	P25349	mint	anti tag coimmunoprecipitation	association	0.35	20489023
TraesCS3A02G306000	OAJ03941	P38692	P10659	mint	tandem affinity purification	association	0.35	20489023
TraesCS3A02G306000	OAJ02041	P39009	Q12335	mint	anti tag coimmunoprecipitation	association	0.35	20489023
TraesCS3A02G306000	OAJ02041	P39009	P25349	mint	anti tag coimmunoprecipitation	association	0.35	20489023
TraesCS3A02G313300	OAJ03941	Q12222	P10659	mint	anti tag coimmunoprecipitation	association	0.35	20489023
TraesCS3A02G315400	OAJ03941	P06704	P10659	mint	tandem affinity purification	physical association	0.40	16554755
TraesCS3A02G320200	OAJ03941	Q9H1Z4	Q8ZHG7	hpidb	two hybrid pooling approach	physical association	author score:1|0.37	IM-13779
TraesCS3A02G323800	OAJ02041	Q12335	Q12335	mint	dihydrofolate reductase reconstruction	physical association	author score:99.00|0.75	18467557
TraesCS3A02G323800	OAJ02041	Q12335	Q12335	mint	two hybrid	physical association	0.75	10688190
TraesCS3A02G323800	OAJ02041	P38234	Q12335	mint	dihydrofolate reductase reconstruction	physical association	author score:99.00|0.75	18467557
TraesCS3A02G323800	OAJ02041	Q12335	P38234	mint	two hybrid	physical association	0.75	10688190
TraesCS3A02G323800	OAJ02041	Q12335	P25349	mint	two hybrid	physical association	0.75	10688190
TraesCS3A02G334200	OAJ02041	P39009	Q12335	mint	anti tag coimmunoprecipitation	association	0.35	20489023
TraesCS3A02G334200	OAJ02041	P39009	P25349	mint	anti tag coimmunoprecipitation	association	0.35	20489023
TraesCS3A02G335000	OAJ03941	P06704	P10659	mint	tandem affinity purification	physical association	0.40	16554755
TraesCS3A02G341000	OAJ03941	P31153	Q81X77	hpidb	two hybrid pooling approach	physical association	author score:1|0.37	IM-13779
TraesCS3A02G346100	OAJ03941	P32491	P10659	mint	anti tag coimmunoprecipitation	association	0.53	20489023
TraesCS3A02G346100	OAJ02041	P39009	Q12335	mint	anti tag coimmunoprecipitation	association	0.35	20489023
TraesCS3A02G346100	OAJ02041	P39009	P25349	mint	anti tag coimmunoprecipitation	association	0.35	20489023
TraesCS3A02G354500	OAJ02041	Q12335	Q02785	mint	dihydrofolate reductase reconstruction	physical association	author score:99.00|0.37	18467557
TraesCS3A02G356000	OAJ04010	P01116	Q8N653	mint	proximity-dependent biotin identification	proximity	0.27	IM-29117
TraesCS3A02G356000	OAJ04010	P01111	Q8N653	mint	proximity-dependent biotin identification	proximity	0.27	IM-29117
TraesCS3A02G356000	OAJ04010	P01112	Q8N653	mint	proximity-dependent biotin identification	proximity	0.27	IM-29117
TraesCS3A02G362500	OAJ02041	Q12335	P53049	mint	dihydrofolate reductase reconstruction	physical association	author score:99.00|0.37	18467557
TraesCS3A02G362500	OAJ02041	P38234	P53049	mint	dihydrofolate reductase reconstruction	physical association	author score:99.28|0.37	18467557
TraesCS3A02G364100	OAJ04010	P01116	Q8N653	mint	proximity-dependent biotin identification	proximity	0.27	IM-29117
TraesCS3A02G364100	OAJ04010	P01111	Q8N653	mint	proximity-dependent biotin identification	proximity	0.27	IM-29117
TraesCS3A02G364100	OAJ04010	P01112	Q8N653	mint	proximity-dependent biotin identification	proximity	0.27	IM-29117
TraesCS3A02G369700	OAJ02041	Q12335	P53049	mint	dihydrofolate reductase reconstruction	physical association	author score:99.00|0.37	18467557
TraesCS3A02G369700	OAJ02041	P38234	P53049	mint	dihydrofolate reductase reconstruction	physical association	author score:99.28|0.37	18467557
TraesCS3A02G381100	OAJ03941	P38692	P10659	mint	tandem affinity purification	association	0.35	20489023
TraesCS3A02G381100	OAJ03941	Q08217	P10659	mint	tandem affinity purification	association	0.35	20489023
TraesCS3A02G381100	OAJ02041	P39009	Q12335	mint	anti tag coimmunoprecipitation	association	0.35	20489023
TraesCS3A02G381100	OAJ02041	P39009	P25349	mint	anti tag coimmunoprecipitation	association	0.35	20489023
TraesCS3A02G383400	OAJ02041	P39009	Q12335	mint	anti tag coimmunoprecipitation	association	0.35	20489023
TraesCS3A02G383400	OAJ02041	P39009	P25349	mint	anti tag coimmunoprecipitation	association	0.35	20489023
TraesCS3A02G418400	OAJ03941	P29448	Q9LUT2	mint	affinity chromatography technology	association	0.35	fj-13-0157
TraesCS3A02G418890	OAJ03941	Q03250	Q9LUT2	mint	pull down	association	0.35	23395902
TraesCS3A02G419000	OAJ03941	P38746	P19358	mint	tandem affinity purification	physical association	0.40	16554755
TraesCS3A02G419100	OAJ03941	P38746	P19358	mint	tandem affinity purification	physical association	0.40	16554755
TraesCS3A02G420200	OAJ03941	P38692	P10659	mint	tandem affinity purification	association	0.35	20489023
TraesCS3A02G421300	OAJ03941	Q13451	Q8ZHG7	hpidb	two hybrid pooling approach	physical association	author score:1|0.37	IM-13779
TraesCS3A02G421700	OAJ04010	P01116	Q8N653	mint	proximity-dependent biotin identification	proximity	0.27	IM-29117
TraesCS3A02G421700	OAJ04010	P01111	Q8N653	mint	proximity-dependent biotin identification	proximity	0.27	IM-29117
TraesCS3A02G421700	OAJ04010	P01112	Q8N653	mint	proximity-dependent biotin identification	proximity	0.27	IM-29117
TraesCS3A02G422000	OAJ03941	Q13451	Q8ZHG7	hpidb	two hybrid pooling approach	physical association	author score:1|0.37	IM-13779
TraesCS3A02G422600	OAJ02041	O14979	P38234	hpidb	two hybrid array	physical association	0.56	27107014
TraesCS3A02G422600	OAJ02041	O14979	P38234	hpidb	two hybrid pooling approach	physical association	0.56	27107014
TraesCS3A02G422600	OAJ02041	O14979	P38234	hpidb	validated two hybrid	physical association	0.56	27107014
TraesCS3A02G422600	OAJ03941	Q03250	Q9LUT2	mint	pull down	association	0.35	23395902
TraesCS3A02G447300	OAJ03941	P32491	P10659	mint	anti tag coimmunoprecipitation	association	0.53	20489023
TraesCS3A02G453200	OAJ03941	Q9Y4P8	Q8ZHG7	hpidb	two hybrid pooling approach	physical association	author score:2|0.37	IM-13779
TraesCS3A02G459600	OAJ02041	P38009	Q12335	mint	dihydrofolate reductase reconstruction	physical association	author score:97.53|0.37	18467557
TraesCS3A02G475400	OAJ02041	P38234	P30605	mint	dihydrofolate reductase reconstruction	physical association	author score:99.00|0.37	18467557
TraesCS3A02G479800	OAJ02041	Q12335	Q02785	mint	dihydrofolate reductase reconstruction	physical association	author score:99.00|0.37	18467557
TraesCS3A02G485000	OAJ02041	O14979	P38234	hpidb	two hybrid array	physical association	0.56	27107014
TraesCS3A02G485000	OAJ02041	O14979	P38234	hpidb	two hybrid pooling approach	physical association	0.56	27107014
TraesCS3A02G485000	OAJ02041	O14979	P38234	hpidb	validated two hybrid	physical association	0.56	27107014
TraesCS3A02G485000	OAJ03941	Q03250	Q9LUT2	mint	pull down	association	0.35	23395902
TraesCS3A02G488400	OAJ03941	P06704	P10659	mint	tandem affinity purification	physical association	0.40	16554755
TraesCS3A02G492400	OAJ03941	P06704	P10659	mint	tandem affinity purification	physical association	0.40	16554755
TraesCS3A02G492600	OAJ03941	P06704	P10659	mint	tandem affinity purification	physical association	0.40	16554755
TraesCS3A02G492700	OAJ03941	P06704	P10659	mint	tandem affinity purification	physical association	0.40	16554755
TraesCS3A02G492800	OAJ03941	P06704	P10659	mint	tandem affinity purification	physical association	0.40	16554755
TraesCS3A02G494100	OAJ03941	P32491	P10659	mint	anti tag coimmunoprecipitation	association	0.53	20489023
TraesCS3A02G494100	OAJ03941	P38692	P10659	mint	tandem affinity purification	association	0.35	20489023
TraesCS3A02G494100	OAJ02041	P39009	Q12335	mint	anti tag coimmunoprecipitation	association	0.35	20489023
TraesCS3A02G494100	OAJ02041	P39009	P25349	mint	anti tag coimmunoprecipitation	association	0.35	20489023
TraesCS3A02G503700	OAJ03941	7316	852113	hpidb	affinity chromatography technology	physical association	-	23801757
TraesCS3A02G503700	OAJ03941	7316	850877	hpidb	affinity chromatography technology	physical association	-	23801757
TraesCS3A02G503700	OAJ02041	7316	850360	hpidb	affinity chromatography technology	physical association	-	23801757
TraesCS3A02G503700	OAJ03941	P0CG63	P10659	mint	affinity chromatography technology	covalent binding	0.44	15699485
TraesCS3A02G503800	OAJ03941	7316	852113	hpidb	affinity chromatography technology	physical association	-	23801757
TraesCS3A02G503800	OAJ03941	7316	850877	hpidb	affinity chromatography technology	physical association	-	23801757
TraesCS3A02G503800	OAJ02041	7316	850360	hpidb	affinity chromatography technology	physical association	-	23801757
TraesCS3A02G503800	OAJ03941	P0CG63	P10659	mint	affinity chromatography technology	covalent binding	0.44	15699485
TraesCS3A02G503900	OAJ03941	7316	852113	hpidb	affinity chromatography technology	physical association	-	23801757
TraesCS3A02G503900	OAJ03941	7316	850877	hpidb	affinity chromatography technology	physical association	-	23801757
TraesCS3A02G503900	OAJ02041	7316	850360	hpidb	affinity chromatography technology	physical association	-	23801757
TraesCS3A02G503900	OAJ03941	P0CG63	P10659	mint	affinity chromatography technology	covalent binding	0.44	15699485
TraesCS3A02G504000	OAJ03941	7316	852113	hpidb	affinity chromatography technology	physical association	-	23801757
TraesCS3A02G504000	OAJ03941	7316	850877	hpidb	affinity chromatography technology	physical association	-	23801757
TraesCS3A02G504000	OAJ02041	7316	850360	hpidb	affinity chromatography technology	physical association	-	23801757
TraesCS3A02G504000	OAJ03941	P0CG63	P10659	mint	affinity chromatography technology	covalent binding	0.44	15699485
TraesCS3A02G504100	OAJ03941	7316	852113	hpidb	affinity chromatography technology	physical association	-	23801757
TraesCS3A02G504100	OAJ03941	7316	850877	hpidb	affinity chromatography technology	physical association	-	23801757
TraesCS3A02G504100	OAJ02041	7316	850360	hpidb	affinity chromatography technology	physical association	-	23801757
TraesCS3A02G504100	OAJ03941	P0CG63	P10659	mint	affinity chromatography technology	covalent binding	0.44	15699485
TraesCS3A02G504200	OAJ03941	7316	852113	hpidb	affinity chromatography technology	physical association	-	23801757
TraesCS3A02G504200	OAJ03941	7316	850877	hpidb	affinity chromatography technology	physical association	-	23801757
TraesCS3A02G504200	OAJ02041	7316	850360	hpidb	affinity chromatography technology	physical association	-	23801757
TraesCS3A02G504200	OAJ03941	P0CG63	P10659	mint	affinity chromatography technology	covalent binding	0.44	15699485
TraesCS3A02G504300	OAJ03941	7316	852113	hpidb	affinity chromatography technology	physical association	-	23801757
TraesCS3A02G504300	OAJ03941	7316	850877	hpidb	affinity chromatography technology	physical association	-	23801757
TraesCS3A02G504300	OAJ02041	7316	850360	hpidb	affinity chromatography technology	physical association	-	23801757
TraesCS3A02G504300	OAJ03941	P0CG63	P10659	mint	affinity chromatography technology	covalent binding	0.44	15699485
TraesCS3A02G504400	OAJ03941	7316	852113	hpidb	affinity chromatography technology	physical association	-	23801757
TraesCS3A02G504400	OAJ03941	7316	850877	hpidb	affinity chromatography technology	physical association	-	23801757
TraesCS3A02G504400	OAJ02041	7316	850360	hpidb	affinity chromatography technology	physical association	-	23801757
TraesCS3A02G504400	OAJ03941	P0CG63	P10659	mint	affinity chromatography technology	covalent binding	0.44	15699485
TraesCS3A02G504500	OAJ03941	7316	852113	hpidb	affinity chromatography technology	physical association	-	23801757
TraesCS3A02G504500	OAJ03941	7316	850877	hpidb	affinity chromatography technology	physical association	-	23801757
TraesCS3A02G504500	OAJ02041	7316	850360	hpidb	affinity chromatography technology	physical association	-	23801757
TraesCS3A02G504500	OAJ03941	P0CG63	P10659	mint	affinity chromatography technology	covalent binding	0.44	15699485
TraesCS3A02G504600	OAJ03941	7316	852113	hpidb	affinity chromatography technology	physical association	-	23801757
TraesCS3A02G504600	OAJ03941	7316	850877	hpidb	affinity chromatography technology	physical association	-	23801757
TraesCS3A02G504600	OAJ02041	7316	850360	hpidb	affinity chromatography technology	physical association	-	23801757
TraesCS3A02G504600	OAJ03941	P0CG63	P10659	mint	affinity chromatography technology	covalent binding	0.44	15699485
TraesCS3A02G509000	OAJ03941	P29448	Q9LUT2	mint	affinity chromatography technology	association	0.35	fj-13-0157
TraesCS3A02G530200	OAJ03941	P38692	P10659	mint	tandem affinity purification	association	0.35	20489023
TraesCS3A02G534200	OAJ02041	O14979	P38234	hpidb	two hybrid array	physical association	0.56	27107014
TraesCS3A02G534200	OAJ02041	O14979	P38234	hpidb	two hybrid pooling approach	physical association	0.56	27107014
TraesCS3A02G534200	OAJ02041	O14979	P38234	hpidb	validated two hybrid	physical association	0.56	27107014
TraesCS3A02G534200	OAJ03941	Q03250	Q9LUT2	mint	pull down	association	0.35	23395902
TraesCS3B02G000400	OAJ03941	P32491	P10659	mint	anti tag coimmunoprecipitation	association	0.53	20489023
TraesCS3B02G001000	OAJ03941	P32491	P10659	mint	anti tag coimmunoprecipitation	association	0.53	20489023
TraesCS3B02G001000	OAJ02041	P39009	Q12335	mint	anti tag coimmunoprecipitation	association	0.35	20489023
TraesCS3B02G001000	OAJ02041	P39009	P25349	mint	anti tag coimmunoprecipitation	association	0.35	20489023
TraesCS3B02G001200	OAJ03941	P32491	P10659	mint	anti tag coimmunoprecipitation	association	0.53	20489023
TraesCS3B02G007000	OAJ03941	P32491	P10659	mint	anti tag coimmunoprecipitation	association	0.53	20489023
TraesCS3B02G011500	OAJ03941	P32491	P10659	mint	anti tag coimmunoprecipitation	association	0.53	20489023
TraesCS3B02G012600	OAJ02041	P39009	Q12335	mint	anti tag coimmunoprecipitation	association	0.35	20489023
TraesCS3B02G012600	OAJ02041	P39009	P25349	mint	anti tag coimmunoprecipitation	association	0.35	20489023
TraesCS3B02G017100	OAJ02041	Q12335	Q02785	mint	dihydrofolate reductase reconstruction	physical association	author score:99.00|0.37	18467557
TraesCS3B02G024200	OAJ03941	P32491	P10659	mint	anti tag coimmunoprecipitation	association	0.53	20489023
TraesCS3B02G024200	OAJ03941	P38692	P10659	mint	tandem affinity purification	association	0.35	20489023
TraesCS3B02G038900	OAJ03941	P38692	P10659	mint	tandem affinity purification	association	0.35	20489023
TraesCS3B02G043200	OAJ03941	7316	852113	hpidb	affinity chromatography technology	physical association	-	23801757
TraesCS3B02G043200	OAJ03941	7316	850877	hpidb	affinity chromatography technology	physical association	-	23801757
TraesCS3B02G043200	OAJ02041	7316	850360	hpidb	affinity chromatography technology	physical association	-	23801757
TraesCS3B02G043200	OAJ03941	P0CG63	P10659	mint	affinity chromatography technology	covalent binding	0.44	15699485
TraesCS3B02G045500	OAJ03941	P06704	P10659	mint	tandem affinity purification	physical association	0.40	16554755
TraesCS3B02G047600	OAJ02041	Q12335	Q02785	mint	dihydrofolate reductase reconstruction	physical association	author score:99.00|0.37	18467557
TraesCS3B02G054700	OAJ03941	P32491	P10659	mint	anti tag coimmunoprecipitation	association	0.53	20489023
TraesCS3B02G061600	OAJ03941	7316	852113	hpidb	affinity chromatography technology	physical association	-	23801757
TraesCS3B02G061600	OAJ03941	7316	850877	hpidb	affinity chromatography technology	physical association	-	23801757
TraesCS3B02G061600	OAJ02041	7316	850360	hpidb	affinity chromatography technology	physical association	-	23801757
TraesCS3B02G061600	OAJ03941	P0CG63	P10659	mint	affinity chromatography technology	covalent binding	0.44	15699485
TraesCS3B02G064600	OAJ05275	Q7PL26	Q9VEL2	mint	anti bait coimmunoprecipitation	physical association	0.40	10.1038/emboj.2012.33
TraesCS3B02G066300	OAJ03941	P32491	P10659	mint	anti tag coimmunoprecipitation	association	0.53	20489023
TraesCS3B02G079400	OAJ03941	P32491	P10659	mint	anti tag coimmunoprecipitation	association	0.53	20489023
TraesCS3B02G096100	OAJ02041	Q12335	P26570	mint	dihydrofolate reductase reconstruction	physical association	author score:99.00|0.37	18467557
TraesCS3B02G096600	OAJ02041	Q12335	P26570	mint	dihydrofolate reductase reconstruction	physical association	author score:99.00|0.37	18467557
TraesCS3B02G096800	OAJ02041	Q12335	P26570	mint	dihydrofolate reductase reconstruction	physical association	author score:99.00|0.37	18467557
TraesCS3B02G110900	OAJ03941	Q9Y4P8	Q8ZHG7	hpidb	two hybrid pooling approach	physical association	author score:2|0.37	IM-13779
TraesCS3B02G126500	OAJ03941	P32491	P10659	mint	anti tag coimmunoprecipitation	association	0.53	20489023
TraesCS3B02G126500	OAJ03941	P38692	P10659	mint	tandem affinity purification	association	0.35	20489023
TraesCS3B02G126500	OAJ02041	P39009	Q12335	mint	anti tag coimmunoprecipitation	association	0.35	20489023
TraesCS3B02G126500	OAJ02041	P39009	P25349	mint	anti tag coimmunoprecipitation	association	0.35	20489023
TraesCS3B02G132300	OAJ03941	P47897	Q8ZHG7	hpidb	two hybrid pooling approach	physical association	author score:1|0.37	IM-13779
TraesCS3B02G136800	OAJ02041	Q12335	P53049	mint	dihydrofolate reductase reconstruction	physical association	author score:99.00|0.37	18467557
TraesCS3B02G136800	OAJ02041	P38234	P53049	mint	dihydrofolate reductase reconstruction	physical association	author score:99.28|0.37	18467557
TraesCS3B02G147300	OAJ03941	P32491	P10659	mint	anti tag coimmunoprecipitation	association	0.53	20489023
TraesCS3B02G153800	OAJ02041	P39009	Q12335	mint	anti tag coimmunoprecipitation	association	0.35	20489023
TraesCS3B02G153800	OAJ02041	P39009	P25349	mint	anti tag coimmunoprecipitation	association	0.35	20489023
TraesCS3B02G156800	OAJ02041	Q12335	P26570	mint	dihydrofolate reductase reconstruction	physical association	author score:99.00|0.37	18467557
TraesCS3B02G158600	OAJ03941	Q12222	P10659	mint	anti tag coimmunoprecipitation	association	0.35	20489023
TraesCS3B02G166600	OAJ03941	Q12222	P10659	mint	anti tag coimmunoprecipitation	association	0.35	20489023
TraesCS3B02G166600	OAJ03941	P32491	P10659	mint	anti tag coimmunoprecipitation	association	0.53	20489023
TraesCS3B02G166600	OAJ03941	P38692	P10659	mint	tandem affinity purification	association	0.35	20489023
TraesCS3B02G169300	OAJ02041	P39009	Q12335	mint	anti tag coimmunoprecipitation	association	0.35	20489023
TraesCS3B02G169300	OAJ02041	P39009	P25349	mint	anti tag coimmunoprecipitation	association	0.35	20489023
TraesCS3B02G174800	OAJ03941	P32491	P10659	mint	anti tag coimmunoprecipitation	association	0.53	20489023
TraesCS3B02G175800	OAJ03941	P32491	P10659	mint	anti tag coimmunoprecipitation	association	0.53	20489023
TraesCS3B02G175800	OAJ02041	P39009	Q12335	mint	anti tag coimmunoprecipitation	association	0.35	20489023
TraesCS3B02G175800	OAJ02041	P39009	P25349	mint	anti tag coimmunoprecipitation	association	0.35	20489023
TraesCS3B02G179400	OAJ04010	P01116	Q8N653	mint	proximity-dependent biotin identification	proximity	0.27	IM-29117
TraesCS3B02G179400	OAJ04010	P01111	Q8N653	mint	proximity-dependent biotin identification	proximity	0.27	IM-29117
TraesCS3B02G179400	OAJ04010	P01112	Q8N653	mint	proximity-dependent biotin identification	proximity	0.27	IM-29117
TraesCS3B02G196300	OAJ02041	Q03640	P38234	mint	dihydrofolate reductase reconstruction	physical association	author score:99.00|0.37	18467557
TraesCS3B02G196300	OAJ02041	Q12335	Q03640	mint	dihydrofolate reductase reconstruction	physical association	author score:99.00|0.37	18467557
TraesCS3B02G201800	OAJ03941	Q12222	P10659	mint	anti tag coimmunoprecipitation	association	0.35	20489023
TraesCS3B02G206800	OAJ03941	P32491	P10659	mint	anti tag coimmunoprecipitation	association	0.53	20489023
TraesCS3B02G206800	OAJ03941	P38692	P10659	mint	tandem affinity purification	association	0.35	20489023
TraesCS3B02G206900	OAJ03941	P32491	P10659	mint	anti tag coimmunoprecipitation	association	0.53	20489023
TraesCS3B02G206900	OAJ03941	P38692	P10659	mint	tandem affinity purification	association	0.35	20489023
TraesCS3B02G214400	OAJ03941	P06704	P10659	mint	tandem affinity purification	physical association	0.40	16554755
TraesCS3B02G215800	OAJ03941	P47897	Q8ZHG7	hpidb	two hybrid pooling approach	physical association	author score:1|0.37	IM-13779
TraesCS3B02G219900	OAJ03941	P06704	P10659	mint	tandem affinity purification	physical association	0.40	16554755
TraesCS3B02G221500	OAJ03941	P32491	P10659	mint	anti tag coimmunoprecipitation	association	0.53	20489023
TraesCS3B02G225300	OAJ03941	7316	852113	hpidb	affinity chromatography technology	physical association	-	23801757
TraesCS3B02G225300	OAJ03941	7316	850877	hpidb	affinity chromatography technology	physical association	-	23801757
TraesCS3B02G225300	OAJ02041	7316	850360	hpidb	affinity chromatography technology	physical association	-	23801757
TraesCS3B02G225300	OAJ03941	P0CG63	P10659	mint	affinity chromatography technology	covalent binding	0.44	15699485
TraesCS3B02G225800	OAJ02041	P39009	Q12335	mint	anti tag coimmunoprecipitation	association	0.35	20489023
TraesCS3B02G225800	OAJ02041	P39009	P25349	mint	anti tag coimmunoprecipitation	association	0.35	20489023
TraesCS3B02G226800	OAJ02041	Q12335	P26570	mint	dihydrofolate reductase reconstruction	physical association	author score:99.00|0.37	18467557
TraesCS3B02G228500	OAJ03941	P31153	P19358	hpidb	two hybrid array	physical association	0.56	27107014
TraesCS3B02G228500	OAJ03941	P31153	P19358	hpidb	validated two hybrid	physical association	0.56	27107014
TraesCS3B02G228500	OAJ03941	P31153	P19358	hpidb	two hybrid pooling approach	physical association	0.56	27107014
TraesCS3B02G228500	OAJ03941	P31153	P10659	hpidb	two hybrid array	physical association	0.56	27107014
TraesCS3B02G228500	OAJ03941	P31153	P10659	hpidb	two hybrid pooling approach	physical association	0.56	27107014
TraesCS3B02G228500	OAJ03941	P31153	P10659	hpidb	validated two hybrid	physical association	0.56	27107014
TraesCS3B02G228500	OAJ03941	P10659	P19358	mint	inferred by author	association	0.77	16554755
TraesCS3B02G228500	OAJ03941	P10659	P19358	mint	tandem affinity purification	physical association	0.77	16554755
TraesCS3B02G230700	OAJ04010	P01116	Q8N653	mint	proximity-dependent biotin identification	proximity	0.27	IM-29117
TraesCS3B02G230700	OAJ04010	P01111	Q8N653	mint	proximity-dependent biotin identification	proximity	0.27	IM-29117
TraesCS3B02G230700	OAJ04010	P01112	Q8N653	mint	proximity-dependent biotin identification	proximity	0.27	IM-29117
TraesCS3B02G237700	OAJ03941	A2A935	P31153	mint	anti tag coimmunoprecipitation	association	0.35	30462309
TraesCS3B02G245600	OAJ03941	P32491	P10659	mint	anti tag coimmunoprecipitation	association	0.53	20489023
TraesCS3B02G246100	OAJ03941	P06704	P10659	mint	tandem affinity purification	physical association	0.40	16554755
TraesCS3B02G248400	OAJ02041	Q12335	Q02785	mint	dihydrofolate reductase reconstruction	physical association	author score:99.00|0.37	18467557
TraesCS3B02G259800	OAJ03941	Q08217	P10659	mint	tandem affinity purification	association	0.35	20489023
TraesCS3B02G265200	OAJ03941	O15164	P31153	mint	tandem affinity purification	association	0.35	10.1016/j.celrep.2014.05.050
TraesCS3B02G265300	OAJ03941	O15164	P31153	mint	tandem affinity purification	association	0.35	10.1016/j.celrep.2014.05.050
TraesCS3B02G271700	OAJ03941	Q12222	P10659	mint	anti tag coimmunoprecipitation	association	0.35	20489023
TraesCS3B02G271700	OAJ03941	P32491	P10659	mint	anti tag coimmunoprecipitation	association	0.53	20489023
TraesCS3B02G271700	OAJ03941	P38692	P10659	mint	tandem affinity purification	association	0.35	20489023
TraesCS3B02G272300	OAJ04010	P01116	Q8N653	mint	proximity-dependent biotin identification	proximity	0.27	IM-29117
TraesCS3B02G272300	OAJ04010	P01111	Q8N653	mint	proximity-dependent biotin identification	proximity	0.27	IM-29117
TraesCS3B02G272300	OAJ04010	P01112	Q8N653	mint	proximity-dependent biotin identification	proximity	0.27	IM-29117
TraesCS3B02G277200	OAJ04010	P01116	Q8N653	mint	proximity-dependent biotin identification	proximity	0.27	IM-29117
TraesCS3B02G277200	OAJ04010	P01111	Q8N653	mint	proximity-dependent biotin identification	proximity	0.27	IM-29117
TraesCS3B02G277200	OAJ04010	P01112	Q8N653	mint	proximity-dependent biotin identification	proximity	0.27	IM-29117
TraesCS3B02G285600	OAJ02041	Q12335	Q02785	mint	dihydrofolate reductase reconstruction	physical association	author score:99.00|0.37	18467557
TraesCS3B02G288300	OAJ03941	P32491	P10659	mint	anti tag coimmunoprecipitation	association	0.53	20489023
TraesCS3B02G288300	OAJ03941	P38692	P10659	mint	tandem affinity purification	association	0.35	20489023
TraesCS3B02G289500	OAJ03941	P32491	P10659	mint	anti tag coimmunoprecipitation	association	0.53	20489023
TraesCS3B02G290300	OAJ02041	Q12335	P53049	mint	dihydrofolate reductase reconstruction	physical association	author score:99.00|0.37	18467557
TraesCS3B02G290300	OAJ02041	P38234	P53049	mint	dihydrofolate reductase reconstruction	physical association	author score:99.28|0.37	18467557
TraesCS3B02G290700	OAJ02041	Q12335	P53049	mint	dihydrofolate reductase reconstruction	physical association	author score:99.00|0.37	18467557
TraesCS3B02G290700	OAJ02041	P38234	P53049	mint	dihydrofolate reductase reconstruction	physical association	author score:99.28|0.37	18467557
TraesCS3B02G290900	OAJ02041	Q12335	P53049	mint	dihydrofolate reductase reconstruction	physical association	author score:99.00|0.37	18467557
TraesCS3B02G290900	OAJ02041	P38234	P53049	mint	dihydrofolate reductase reconstruction	physical association	author score:99.28|0.37	18467557
TraesCS3B02G306400	OAJ02041	Q12335	Q02785	mint	dihydrofolate reductase reconstruction	physical association	author score:99.00|0.37	18467557
TraesCS3B02G306500	OAJ02041	P39009	Q12335	mint	anti tag coimmunoprecipitation	association	0.35	20489023
TraesCS3B02G306500	OAJ02041	P39009	P25349	mint	anti tag coimmunoprecipitation	association	0.35	20489023
TraesCS3B02G316500	OAJ03941	P38692	P10659	mint	tandem affinity purification	association	0.35	20489023
TraesCS3B02G316500	OAJ02041	P39009	Q12335	mint	anti tag coimmunoprecipitation	association	0.35	20489023
TraesCS3B02G316500	OAJ02041	P39009	P25349	mint	anti tag coimmunoprecipitation	association	0.35	20489023
TraesCS3B02G324300	OAJ04010	P01116	Q8N653	mint	proximity-dependent biotin identification	proximity	0.27	IM-29117
TraesCS3B02G324300	OAJ04010	P01111	Q8N653	mint	proximity-dependent biotin identification	proximity	0.27	IM-29117
TraesCS3B02G324300	OAJ04010	P01112	Q8N653	mint	proximity-dependent biotin identification	proximity	0.27	IM-29117
TraesCS3B02G330500	OAJ03941	P38692	P10659	mint	tandem affinity purification	association	0.35	20489023
TraesCS3B02G330500	OAJ02041	P39009	Q12335	mint	anti tag coimmunoprecipitation	association	0.35	20489023
TraesCS3B02G330500	OAJ02041	P39009	P25349	mint	anti tag coimmunoprecipitation	association	0.35	20489023
TraesCS3B02G330600	OAJ02041	P39009	Q12335	mint	anti tag coimmunoprecipitation	association	0.35	20489023
TraesCS3B02G330600	OAJ02041	P39009	P25349	mint	anti tag coimmunoprecipitation	association	0.35	20489023
TraesCS3B02G338400	OAJ03941	P06704	P10659	mint	tandem affinity purification	physical association	0.40	16554755
TraesCS3B02G338600	OAJ03941	P06704	P10659	mint	tandem affinity purification	physical association	0.40	16554755
TraesCS3B02G345700	OAJ03941	Q9H1Z4	Q8ZHG7	hpidb	two hybrid pooling approach	physical association	author score:1|0.37	IM-13779
TraesCS3B02G351500	OAJ03941	P06704	P10659	mint	tandem affinity purification	physical association	0.40	16554755
TraesCS3B02G351800	OAJ03941	P32491	P10659	mint	anti tag coimmunoprecipitation	association	0.53	20489023
TraesCS3B02G365200	OAJ02041	P39009	Q12335	mint	anti tag coimmunoprecipitation	association	0.35	20489023
TraesCS3B02G365200	OAJ02041	P39009	P25349	mint	anti tag coimmunoprecipitation	association	0.35	20489023
TraesCS3B02G365900	OAJ03941	P06704	P10659	mint	tandem affinity purification	physical association	0.40	16554755
TraesCS3B02G373000	OAJ03941	P31153	Q81X77	hpidb	two hybrid pooling approach	physical association	author score:1|0.37	IM-13779
TraesCS3B02G377800	OAJ03941	P32491	P10659	mint	anti tag coimmunoprecipitation	association	0.53	20489023
TraesCS3B02G377800	OAJ02041	P39009	Q12335	mint	anti tag coimmunoprecipitation	association	0.35	20489023
TraesCS3B02G377800	OAJ02041	P39009	P25349	mint	anti tag coimmunoprecipitation	association	0.35	20489023
TraesCS3B02G387500	OAJ02041	Q12335	Q02785	mint	dihydrofolate reductase reconstruction	physical association	author score:99.00|0.37	18467557
TraesCS3B02G388900	OAJ04010	P01116	Q8N653	mint	proximity-dependent biotin identification	proximity	0.27	IM-29117
TraesCS3B02G388900	OAJ04010	P01111	Q8N653	mint	proximity-dependent biotin identification	proximity	0.27	IM-29117
TraesCS3B02G388900	OAJ04010	P01112	Q8N653	mint	proximity-dependent biotin identification	proximity	0.27	IM-29117
TraesCS3B02G401600	OAJ02041	Q12335	P53049	mint	dihydrofolate reductase reconstruction	physical association	author score:99.00|0.37	18467557
TraesCS3B02G401600	OAJ02041	P38234	P53049	mint	dihydrofolate reductase reconstruction	physical association	author score:99.28|0.37	18467557
TraesCS3B02G413800	OAJ03941	P38692	P10659	mint	tandem affinity purification	association	0.35	20489023
TraesCS3B02G413800	OAJ03941	Q08217	P10659	mint	tandem affinity purification	association	0.35	20489023
TraesCS3B02G413800	OAJ02041	P39009	Q12335	mint	anti tag coimmunoprecipitation	association	0.35	20489023
TraesCS3B02G413800	OAJ02041	P39009	P25349	mint	anti tag coimmunoprecipitation	association	0.35	20489023
TraesCS3B02G415800	OAJ02041	P39009	Q12335	mint	anti tag coimmunoprecipitation	association	0.35	20489023
TraesCS3B02G415800	OAJ02041	P39009	P25349	mint	anti tag coimmunoprecipitation	association	0.35	20489023
TraesCS3B02G453600	OAJ03941	P29448	Q9LUT2	mint	affinity chromatography technology	association	0.35	fj-13-0157
TraesCS3B02G454190	OAJ02041	O14979	P38234	hpidb	two hybrid array	physical association	0.56	27107014
TraesCS3B02G454190	OAJ02041	O14979	P38234	hpidb	two hybrid pooling approach	physical association	0.56	27107014
TraesCS3B02G454190	OAJ02041	O14979	P38234	hpidb	validated two hybrid	physical association	0.56	27107014
TraesCS3B02G454190	OAJ03941	Q03250	Q9LUT2	mint	pull down	association	0.35	23395902
TraesCS3B02G454300	OAJ03941	P38746	P19358	mint	tandem affinity purification	physical association	0.40	16554755
TraesCS3B02G455600	OAJ03941	P38692	P10659	mint	tandem affinity purification	association	0.35	20489023
TraesCS3B02G457500	OAJ03941	Q13451	Q8ZHG7	hpidb	two hybrid pooling approach	physical association	author score:1|0.37	IM-13779
TraesCS3B02G457900	OAJ02041	O14979	P38234	hpidb	two hybrid array	physical association	0.56	27107014
TraesCS3B02G457900	OAJ02041	O14979	P38234	hpidb	two hybrid pooling approach	physical association	0.56	27107014
TraesCS3B02G457900	OAJ02041	O14979	P38234	hpidb	validated two hybrid	physical association	0.56	27107014
TraesCS3B02G457900	OAJ03941	Q03250	Q9LUT2	mint	pull down	association	0.35	23395902
TraesCS3B02G482200	OAJ02041	P39009	Q12335	mint	anti tag coimmunoprecipitation	association	0.35	20489023
TraesCS3B02G482200	OAJ02041	P39009	P25349	mint	anti tag coimmunoprecipitation	association	0.35	20489023
TraesCS3B02G483000	OAJ03941	P32491	P10659	mint	anti tag coimmunoprecipitation	association	0.53	20489023
TraesCS3B02G490900	OAJ03941	Q9Y4P8	Q8ZHG7	hpidb	two hybrid pooling approach	physical association	author score:2|0.37	IM-13779
TraesCS3B02G499300	OAJ02041	P38009	Q12335	mint	dihydrofolate reductase reconstruction	physical association	author score:97.53|0.37	18467557
TraesCS3B02G503700	OAJ03941	7316	852113	hpidb	affinity chromatography technology	physical association	-	23801757
TraesCS3B02G503700	OAJ03941	7316	850877	hpidb	affinity chromatography technology	physical association	-	23801757
TraesCS3B02G503700	OAJ02041	7316	850360	hpidb	affinity chromatography technology	physical association	-	23801757
TraesCS3B02G503700	OAJ03941	P0CG63	P10659	mint	affinity chromatography technology	covalent binding	0.44	15699485
TraesCS3B02G523700	OAJ02041	Q12335	Q02785	mint	dihydrofolate reductase reconstruction	physical association	author score:99.00|0.37	18467557
TraesCS3B02G524400	OAJ02041	Q12335	Q02785	mint	dihydrofolate reductase reconstruction	physical association	author score:99.00|0.37	18467557
TraesCS3B02G532600	OAJ02041	O14979	P38234	hpidb	two hybrid array	physical association	0.56	27107014
TraesCS3B02G532600	OAJ02041	O14979	P38234	hpidb	two hybrid pooling approach	physical association	0.56	27107014
TraesCS3B02G532600	OAJ02041	O14979	P38234	hpidb	validated two hybrid	physical association	0.56	27107014
TraesCS3B02G532600	OAJ03941	Q03250	Q9LUT2	mint	pull down	association	0.35	23395902
TraesCS3B02G534400	OAJ02041	P39009	Q12335	mint	anti tag coimmunoprecipitation	association	0.35	20489023
TraesCS3B02G534400	OAJ02041	P39009	P25349	mint	anti tag coimmunoprecipitation	association	0.35	20489023
TraesCS3B02G536200	OAJ03941	P06704	P10659	mint	tandem affinity purification	physical association	0.40	16554755
TraesCS3B02G538300	OAJ03941	P06704	P10659	mint	tandem affinity purification	physical association	0.40	16554755
TraesCS3B02G544300	OAJ03941	Q08217	P10659	mint	tandem affinity purification	association	0.35	20489023
TraesCS3B02G544300	OAJ02041	P39009	Q12335	mint	anti tag coimmunoprecipitation	association	0.35	20489023
TraesCS3B02G544300	OAJ02041	P39009	P25349	mint	anti tag coimmunoprecipitation	association	0.35	20489023
TraesCS3B02G544700	OAJ02041	P39009	Q12335	mint	anti tag coimmunoprecipitation	association	0.35	20489023
TraesCS3B02G544700	OAJ02041	P39009	P25349	mint	anti tag coimmunoprecipitation	association	0.35	20489023
TraesCS3B02G545300	OAJ02041	P39009	Q12335	mint	anti tag coimmunoprecipitation	association	0.35	20489023
TraesCS3B02G545300	OAJ02041	P39009	P25349	mint	anti tag coimmunoprecipitation	association	0.35	20489023
TraesCS3B02G545400	OAJ02041	P39009	Q12335	mint	anti tag coimmunoprecipitation	association	0.35	20489023
TraesCS3B02G545400	OAJ02041	P39009	P25349	mint	anti tag coimmunoprecipitation	association	0.35	20489023
TraesCS3B02G553500	OAJ03941	P06704	P10659	mint	tandem affinity purification	physical association	0.40	16554755
TraesCS3B02G567000	OAJ03941	7316	852113	hpidb	affinity chromatography technology	physical association	-	23801757
TraesCS3B02G567000	OAJ03941	7316	850877	hpidb	affinity chromatography technology	physical association	-	23801757
TraesCS3B02G567000	OAJ02041	7316	850360	hpidb	affinity chromatography technology	physical association	-	23801757
TraesCS3B02G567000	OAJ03941	P0CG63	P10659	mint	affinity chromatography technology	covalent binding	0.44	15699485
TraesCS3B02G567100	OAJ03941	7316	852113	hpidb	affinity chromatography technology	physical association	-	23801757
TraesCS3B02G567100	OAJ03941	7316	850877	hpidb	affinity chromatography technology	physical association	-	23801757
TraesCS3B02G567100	OAJ02041	7316	850360	hpidb	affinity chromatography technology	physical association	-	23801757
TraesCS3B02G567100	OAJ03941	P0CG63	P10659	mint	affinity chromatography technology	covalent binding	0.44	15699485
TraesCS3B02G567200	OAJ03941	7316	852113	hpidb	affinity chromatography technology	physical association	-	23801757
TraesCS3B02G567200	OAJ03941	7316	850877	hpidb	affinity chromatography technology	physical association	-	23801757
TraesCS3B02G567200	OAJ02041	7316	850360	hpidb	affinity chromatography technology	physical association	-	23801757
TraesCS3B02G567200	OAJ03941	P0CG63	P10659	mint	affinity chromatography technology	covalent binding	0.44	15699485
TraesCS3B02G567300	OAJ03941	7316	852113	hpidb	affinity chromatography technology	physical association	-	23801757
TraesCS3B02G567300	OAJ03941	7316	850877	hpidb	affinity chromatography technology	physical association	-	23801757
TraesCS3B02G567300	OAJ02041	7316	850360	hpidb	affinity chromatography technology	physical association	-	23801757
TraesCS3B02G567300	OAJ03941	P0CG63	P10659	mint	affinity chromatography technology	covalent binding	0.44	15699485
TraesCS3B02G567400	OAJ03941	7316	852113	hpidb	affinity chromatography technology	physical association	-	23801757
TraesCS3B02G567400	OAJ03941	7316	850877	hpidb	affinity chromatography technology	physical association	-	23801757
TraesCS3B02G567400	OAJ02041	7316	850360	hpidb	affinity chromatography technology	physical association	-	23801757
TraesCS3B02G567400	OAJ03941	P0CG63	P10659	mint	affinity chromatography technology	covalent binding	0.44	15699485
TraesCS3B02G567800	OAJ03941	7316	852113	hpidb	affinity chromatography technology	physical association	-	23801757
TraesCS3B02G567800	OAJ03941	7316	850877	hpidb	affinity chromatography technology	physical association	-	23801757
TraesCS3B02G567800	OAJ02041	7316	850360	hpidb	affinity chromatography technology	physical association	-	23801757
TraesCS3B02G567800	OAJ03941	P0CG63	P10659	mint	affinity chromatography technology	covalent binding	0.44	15699485
TraesCS3B02G568000	OAJ03941	7316	852113	hpidb	affinity chromatography technology	physical association	-	23801757
TraesCS3B02G568000	OAJ03941	7316	850877	hpidb	affinity chromatography technology	physical association	-	23801757
TraesCS3B02G568000	OAJ02041	7316	850360	hpidb	affinity chromatography technology	physical association	-	23801757
TraesCS3B02G568000	OAJ03941	P0CG63	P10659	mint	affinity chromatography technology	covalent binding	0.44	15699485
TraesCS3B02G568900	OAJ03941	7316	852113	hpidb	affinity chromatography technology	physical association	-	23801757
TraesCS3B02G568900	OAJ03941	7316	850877	hpidb	affinity chromatography technology	physical association	-	23801757
TraesCS3B02G568900	OAJ02041	7316	850360	hpidb	affinity chromatography technology	physical association	-	23801757
TraesCS3B02G568900	OAJ03941	P0CG63	P10659	mint	affinity chromatography technology	covalent binding	0.44	15699485
TraesCS3B02G569000	OAJ03941	7316	852113	hpidb	affinity chromatography technology	physical association	-	23801757
TraesCS3B02G569000	OAJ03941	7316	850877	hpidb	affinity chromatography technology	physical association	-	23801757
TraesCS3B02G569000	OAJ02041	7316	850360	hpidb	affinity chromatography technology	physical association	-	23801757
TraesCS3B02G569000	OAJ03941	P0CG63	P10659	mint	affinity chromatography technology	covalent binding	0.44	15699485
TraesCS3B02G569700	OAJ03941	7316	852113	hpidb	affinity chromatography technology	physical association	-	23801757
TraesCS3B02G569700	OAJ03941	7316	850877	hpidb	affinity chromatography technology	physical association	-	23801757
TraesCS3B02G569700	OAJ02041	7316	850360	hpidb	affinity chromatography technology	physical association	-	23801757
TraesCS3B02G569700	OAJ03941	P0CG63	P10659	mint	affinity chromatography technology	covalent binding	0.44	15699485
TraesCS3B02G570300	OAJ03941	7316	852113	hpidb	affinity chromatography technology	physical association	-	23801757
TraesCS3B02G570300	OAJ03941	7316	850877	hpidb	affinity chromatography technology	physical association	-	23801757
TraesCS3B02G570300	OAJ02041	7316	850360	hpidb	affinity chromatography technology	physical association	-	23801757
TraesCS3B02G570300	OAJ03941	P0CG63	P10659	mint	affinity chromatography technology	covalent binding	0.44	15699485
TraesCS3B02G572400	OAJ03941	7316	852113	hpidb	affinity chromatography technology	physical association	-	23801757
TraesCS3B02G572400	OAJ03941	7316	850877	hpidb	affinity chromatography technology	physical association	-	23801757
TraesCS3B02G572400	OAJ02041	7316	850360	hpidb	affinity chromatography technology	physical association	-	23801757
TraesCS3B02G572400	OAJ03941	P0CG63	P10659	mint	affinity chromatography technology	covalent binding	0.44	15699485
TraesCS3B02G574400	OAJ03941	Q12222	P10659	mint	anti tag coimmunoprecipitation	association	0.35	20489023
TraesCS3B02G574400	OAJ03941	P32491	P10659	mint	anti tag coimmunoprecipitation	association	0.53	20489023
TraesCS3B02G574400	OAJ02041	P39009	Q12335	mint	anti tag coimmunoprecipitation	association	0.35	20489023
TraesCS3B02G574400	OAJ02041	P39009	P25349	mint	anti tag coimmunoprecipitation	association	0.35	20489023
TraesCS3B02G577800	OAJ03941	P29448	Q9LUT2	mint	affinity chromatography technology	association	0.35	fj-13-0157
TraesCS3B02G600300	OAJ03941	P38692	P10659	mint	tandem affinity purification	association	0.35	20489023
TraesCS3B02G610900	OAJ02041	O14979	P38234	hpidb	two hybrid array	physical association	0.56	27107014
TraesCS3B02G610900	OAJ02041	O14979	P38234	hpidb	two hybrid pooling approach	physical association	0.56	27107014
TraesCS3B02G610900	OAJ02041	O14979	P38234	hpidb	validated two hybrid	physical association	0.56	27107014
TraesCS3B02G610900	OAJ03941	Q03250	Q9LUT2	mint	pull down	association	0.35	23395902
TraesCS3D02G012800	OAJ03941	P32491	P10659	mint	anti tag coimmunoprecipitation	association	0.53	20489023
TraesCS3D02G014100	OAJ03941	P32491	P10659	mint	anti tag coimmunoprecipitation	association	0.53	20489023
TraesCS3D02G019000	OAJ02041	Q12335	Q02785	mint	dihydrofolate reductase reconstruction	physical association	author score:99.00|0.37	18467557
TraesCS3D02G022700	OAJ03941	P32491	P10659	mint	anti tag coimmunoprecipitation	association	0.53	20489023
TraesCS3D02G027500	OAJ03941	P29448	Q9LUT2	mint	affinity chromatography technology	association	0.35	fj-13-0157
TraesCS3D02G030400	OAJ02041	P39009	Q12335	mint	anti tag coimmunoprecipitation	association	0.35	20489023
TraesCS3D02G030400	OAJ02041	P39009	P25349	mint	anti tag coimmunoprecipitation	association	0.35	20489023
TraesCS3D02G036000	OAJ03941	P38692	P10659	mint	tandem affinity purification	association	0.35	20489023
TraesCS3D02G039700	OAJ03941	7316	852113	hpidb	affinity chromatography technology	physical association	-	23801757
TraesCS3D02G039700	OAJ03941	7316	850877	hpidb	affinity chromatography technology	physical association	-	23801757
TraesCS3D02G039700	OAJ02041	7316	850360	hpidb	affinity chromatography technology	physical association	-	23801757
TraesCS3D02G039700	OAJ03941	P0CG63	P10659	mint	affinity chromatography technology	covalent binding	0.44	15699485
TraesCS3D02G040300	OAJ03941	P32491	P10659	mint	anti tag coimmunoprecipitation	association	0.53	20489023
TraesCS3D02G040300	OAJ03941	P38692	P10659	mint	tandem affinity purification	association	0.35	20489023
TraesCS3D02G048700	OAJ03941	P32491	P10659	mint	anti tag coimmunoprecipitation	association	0.53	20489023
TraesCS3D02G048700	OAJ02041	P39009	Q12335	mint	anti tag coimmunoprecipitation	association	0.35	20489023
TraesCS3D02G048700	OAJ02041	P39009	P25349	mint	anti tag coimmunoprecipitation	association	0.35	20489023
TraesCS3D02G049400	OAJ03941	P32491	P10659	mint	anti tag coimmunoprecipitation	association	0.53	20489023
TraesCS3D02G049400	OAJ02041	P39009	Q12335	mint	anti tag coimmunoprecipitation	association	0.35	20489023
TraesCS3D02G049400	OAJ02041	P39009	P25349	mint	anti tag coimmunoprecipitation	association	0.35	20489023
TraesCS3D02G056500	OAJ04010	P01116	Q8N653	mint	proximity-dependent biotin identification	proximity	0.27	IM-29117
TraesCS3D02G056500	OAJ04010	P01111	Q8N653	mint	proximity-dependent biotin identification	proximity	0.27	IM-29117
TraesCS3D02G056500	OAJ04010	P01112	Q8N653	mint	proximity-dependent biotin identification	proximity	0.27	IM-29117
TraesCS3D02G060000	OAJ03941	P32491	P10659	mint	anti tag coimmunoprecipitation	association	0.53	20489023
TraesCS3D02G064800	OAJ03941	P32491	P10659	mint	anti tag coimmunoprecipitation	association	0.53	20489023
TraesCS3D02G072600	OAJ03941	P32491	P10659	mint	anti tag coimmunoprecipitation	association	0.53	20489023
TraesCS3D02G072600	OAJ03941	Q08217	P10659	mint	tandem affinity purification	association	0.35	20489023
TraesCS3D02G076800	OAJ03941	Q03250	Q9LUT2	mint	pull down	association	0.35	23395902
TraesCS3D02G095500	OAJ03941	Q9Y4P8	Q8ZHG7	hpidb	two hybrid pooling approach	physical association	author score:2|0.37	IM-13779
TraesCS3D02G109700	OAJ03941	P32491	P10659	mint	anti tag coimmunoprecipitation	association	0.53	20489023
TraesCS3D02G109700	OAJ03941	P38692	P10659	mint	tandem affinity purification	association	0.35	20489023
TraesCS3D02G109700	OAJ02041	P39009	Q12335	mint	anti tag coimmunoprecipitation	association	0.35	20489023
TraesCS3D02G109700	OAJ02041	P39009	P25349	mint	anti tag coimmunoprecipitation	association	0.35	20489023
TraesCS3D02G113800	OAJ03941	P47897	Q8ZHG7	hpidb	two hybrid pooling approach	physical association	author score:1|0.37	IM-13779
TraesCS3D02G129100	OAJ03941	P32491	P10659	mint	anti tag coimmunoprecipitation	association	0.53	20489023
TraesCS3D02G136700	OAJ02041	P39009	Q12335	mint	anti tag coimmunoprecipitation	association	0.35	20489023
TraesCS3D02G136700	OAJ02041	P39009	P25349	mint	anti tag coimmunoprecipitation	association	0.35	20489023
TraesCS3D02G137200	OAJ03941	Q12222	P10659	mint	anti tag coimmunoprecipitation	association	0.35	20489023
TraesCS3D02G139500	OAJ02041	Q12335	P26570	mint	dihydrofolate reductase reconstruction	physical association	author score:99.00|0.37	18467557
TraesCS3D02G141000	OAJ03941	Q12222	P10659	mint	anti tag coimmunoprecipitation	association	0.35	20489023
TraesCS3D02G151500	OAJ02041	P39009	Q12335	mint	anti tag coimmunoprecipitation	association	0.35	20489023
TraesCS3D02G151500	OAJ02041	P39009	P25349	mint	anti tag coimmunoprecipitation	association	0.35	20489023
TraesCS3D02G156200	OAJ03941	P32491	P10659	mint	anti tag coimmunoprecipitation	association	0.53	20489023
TraesCS3D02G156400	OAJ03941	P32491	P10659	mint	anti tag coimmunoprecipitation	association	0.53	20489023
TraesCS3D02G156400	OAJ02041	P39009	Q12335	mint	anti tag coimmunoprecipitation	association	0.35	20489023
TraesCS3D02G156400	OAJ02041	P39009	P25349	mint	anti tag coimmunoprecipitation	association	0.35	20489023
TraesCS3D02G160100	OAJ04010	P01116	Q8N653	mint	proximity-dependent biotin identification	proximity	0.27	IM-29117
TraesCS3D02G160100	OAJ04010	P01111	Q8N653	mint	proximity-dependent biotin identification	proximity	0.27	IM-29117
TraesCS3D02G160100	OAJ04010	P01112	Q8N653	mint	proximity-dependent biotin identification	proximity	0.27	IM-29117
TraesCS3D02G171600	OAJ02041	Q03640	P38234	mint	dihydrofolate reductase reconstruction	physical association	author score:99.00|0.37	18467557
TraesCS3D02G171600	OAJ02041	Q12335	Q03640	mint	dihydrofolate reductase reconstruction	physical association	author score:99.00|0.37	18467557
TraesCS3D02G177600	OAJ03941	Q12222	P10659	mint	anti tag coimmunoprecipitation	association	0.35	20489023
TraesCS3D02G182600	OAJ03941	P32491	P10659	mint	anti tag coimmunoprecipitation	association	0.53	20489023
TraesCS3D02G182600	OAJ03941	P38692	P10659	mint	tandem affinity purification	association	0.35	20489023
TraesCS3D02G188600	OAJ03941	P06704	P10659	mint	tandem affinity purification	physical association	0.40	16554755
TraesCS3D02G190200	OAJ03941	P47897	Q8ZHG7	hpidb	two hybrid pooling approach	physical association	author score:1|0.37	IM-13779
TraesCS3D02G194500	OAJ03941	P06704	P10659	mint	tandem affinity purification	physical association	0.40	16554755
TraesCS3D02G198600	OAJ03941	P31153	P19358	hpidb	two hybrid array	physical association	0.56	27107014
TraesCS3D02G198600	OAJ03941	P31153	P19358	hpidb	validated two hybrid	physical association	0.56	27107014
TraesCS3D02G198600	OAJ03941	P31153	P19358	hpidb	two hybrid pooling approach	physical association	0.56	27107014
TraesCS3D02G198600	OAJ03941	P31153	P10659	hpidb	two hybrid array	physical association	0.56	27107014
TraesCS3D02G198600	OAJ03941	P31153	P10659	hpidb	two hybrid pooling approach	physical association	0.56	27107014
TraesCS3D02G198600	OAJ03941	P31153	P10659	hpidb	validated two hybrid	physical association	0.56	27107014
TraesCS3D02G198600	OAJ03941	P10659	P19358	mint	inferred by author	association	0.77	16554755
TraesCS3D02G198600	OAJ03941	P10659	P19358	mint	tandem affinity purification	physical association	0.77	16554755
TraesCS3D02G199300	OAJ02041	Q12335	P26570	mint	dihydrofolate reductase reconstruction	physical association	author score:99.00|0.37	18467557
TraesCS3D02G203000	OAJ02041	P39009	Q12335	mint	anti tag coimmunoprecipitation	association	0.35	20489023
TraesCS3D02G203000	OAJ02041	P39009	P25349	mint	anti tag coimmunoprecipitation	association	0.35	20489023
TraesCS3D02G217600	OAJ02041	P39009	Q12335	mint	anti tag coimmunoprecipitation	association	0.35	20489023
TraesCS3D02G217600	OAJ02041	P39009	P25349	mint	anti tag coimmunoprecipitation	association	0.35	20489023
TraesCS3D02G217900	OAJ03941	P06704	P10659	mint	tandem affinity purification	physical association	0.40	16554755
TraesCS3D02G222800	OAJ03941	Q08217	P10659	mint	tandem affinity purification	association	0.35	20489023
TraesCS3D02G228700	OAJ03941	P38692	P10659	mint	tandem affinity purification	association	0.35	20489023
TraesCS3D02G234900	OAJ03941	O15164	P31153	mint	tandem affinity purification	association	0.35	10.1016/j.celrep.2014.05.050
TraesCS3D02G235000	OAJ03941	O15164	P31153	mint	tandem affinity purification	association	0.35	10.1016/j.celrep.2014.05.050
TraesCS3D02G243700	OAJ03941	Q12222	P10659	mint	anti tag coimmunoprecipitation	association	0.35	20489023
TraesCS3D02G243700	OAJ03941	P32491	P10659	mint	anti tag coimmunoprecipitation	association	0.53	20489023
TraesCS3D02G243700	OAJ03941	P38692	P10659	mint	tandem affinity purification	association	0.35	20489023
TraesCS3D02G254600	OAJ02041	Q12335	Q02785	mint	dihydrofolate reductase reconstruction	physical association	author score:99.00|0.37	18467557
TraesCS3D02G256600	OAJ03941	P32491	P10659	mint	anti tag coimmunoprecipitation	association	0.53	20489023
TraesCS3D02G258100	OAJ02041	Q12335	P53049	mint	dihydrofolate reductase reconstruction	physical association	author score:99.00|0.37	18467557
TraesCS3D02G258100	OAJ02041	P38234	P53049	mint	dihydrofolate reductase reconstruction	physical association	author score:99.28|0.37	18467557
TraesCS3D02G272300	OAJ02041	P39009	Q12335	mint	anti tag coimmunoprecipitation	association	0.35	20489023
TraesCS3D02G272300	OAJ02041	P39009	P25349	mint	anti tag coimmunoprecipitation	association	0.35	20489023
TraesCS3D02G282800	OAJ03941	P38692	P10659	mint	tandem affinity purification	association	0.35	20489023
TraesCS3D02G282800	OAJ02041	P39009	Q12335	mint	anti tag coimmunoprecipitation	association	0.35	20489023
TraesCS3D02G282800	OAJ02041	P39009	P25349	mint	anti tag coimmunoprecipitation	association	0.35	20489023
TraesCS3D02G289400	OAJ04010	P01116	Q8N653	mint	proximity-dependent biotin identification	proximity	0.27	IM-29117
TraesCS3D02G289400	OAJ04010	P01111	Q8N653	mint	proximity-dependent biotin identification	proximity	0.27	IM-29117
TraesCS3D02G289400	OAJ04010	P01112	Q8N653	mint	proximity-dependent biotin identification	proximity	0.27	IM-29117
TraesCS3D02G290100	OAJ03941	P32491	P10659	mint	anti tag coimmunoprecipitation	association	0.53	20489023
TraesCS3D02G295900	OAJ02041	P39009	Q12335	mint	anti tag coimmunoprecipitation	association	0.35	20489023
TraesCS3D02G295900	OAJ02041	P39009	P25349	mint	anti tag coimmunoprecipitation	association	0.35	20489023
TraesCS3D02G301300	OAJ03941	P06704	P10659	mint	tandem affinity purification	physical association	0.40	16554755
TraesCS3D02G304000	OAJ03941	P06704	P10659	mint	tandem affinity purification	physical association	0.40	16554755
TraesCS3D02G304100	OAJ03941	P06704	P10659	mint	tandem affinity purification	physical association	0.40	16554755
TraesCS3D02G304200	OAJ03941	P06704	P10659	mint	tandem affinity purification	physical association	0.40	16554755
TraesCS3D02G311000	OAJ03941	Q9H1Z4	Q8ZHG7	hpidb	two hybrid pooling approach	physical association	author score:1|0.37	IM-13779
TraesCS3D02G316100	OAJ03941	P06704	P10659	mint	tandem affinity purification	physical association	0.40	16554755
TraesCS3D02G317400	OAJ02041	Q12335	Q12335	mint	dihydrofolate reductase reconstruction	physical association	author score:99.00|0.75	18467557
TraesCS3D02G317400	OAJ02041	Q12335	Q12335	mint	two hybrid	physical association	0.75	10688190
TraesCS3D02G317400	OAJ02041	P38234	Q12335	mint	dihydrofolate reductase reconstruction	physical association	author score:99.00|0.75	18467557
TraesCS3D02G317400	OAJ02041	Q12335	P38234	mint	two hybrid	physical association	0.75	10688190
TraesCS3D02G317400	OAJ02041	Q12335	P25349	mint	two hybrid	physical association	0.75	10688190
TraesCS3D02G327700	OAJ02041	P39009	Q12335	mint	anti tag coimmunoprecipitation	association	0.35	20489023
TraesCS3D02G327700	OAJ02041	P39009	P25349	mint	anti tag coimmunoprecipitation	association	0.35	20489023
TraesCS3D02G328300	OAJ03941	P06704	P10659	mint	tandem affinity purification	physical association	0.40	16554755
TraesCS3D02G334500	OAJ03941	P31153	Q81X77	hpidb	two hybrid pooling approach	physical association	author score:1|0.37	IM-13779
TraesCS3D02G339800	OAJ03941	P32491	P10659	mint	anti tag coimmunoprecipitation	association	0.53	20489023
TraesCS3D02G339800	OAJ02041	P39009	Q12335	mint	anti tag coimmunoprecipitation	association	0.35	20489023
TraesCS3D02G339800	OAJ02041	P39009	P25349	mint	anti tag coimmunoprecipitation	association	0.35	20489023
TraesCS3D02G345300	OAJ03941	P32491	P10659	mint	anti tag coimmunoprecipitation	association	0.53	20489023
TraesCS3D02G348400	OAJ02041	Q12335	Q02785	mint	dihydrofolate reductase reconstruction	physical association	author score:99.00|0.37	18467557
TraesCS3D02G350000	OAJ04010	P01116	Q8N653	mint	proximity-dependent biotin identification	proximity	0.27	IM-29117
TraesCS3D02G350000	OAJ04010	P01111	Q8N653	mint	proximity-dependent biotin identification	proximity	0.27	IM-29117
TraesCS3D02G350000	OAJ04010	P01112	Q8N653	mint	proximity-dependent biotin identification	proximity	0.27	IM-29117
TraesCS3D02G353800	OAJ02041	Q03640	P38234	mint	dihydrofolate reductase reconstruction	physical association	author score:99.00|0.37	18467557
TraesCS3D02G353800	OAJ02041	Q12335	Q03640	mint	dihydrofolate reductase reconstruction	physical association	author score:99.00|0.37	18467557
TraesCS3D02G357500	OAJ04010	P01116	Q8N653	mint	proximity-dependent biotin identification	proximity	0.27	IM-29117
TraesCS3D02G357500	OAJ04010	P01111	Q8N653	mint	proximity-dependent biotin identification	proximity	0.27	IM-29117
TraesCS3D02G357500	OAJ04010	P01112	Q8N653	mint	proximity-dependent biotin identification	proximity	0.27	IM-29117
TraesCS3D02G362700	OAJ02041	Q12335	P53049	mint	dihydrofolate reductase reconstruction	physical association	author score:99.00|0.37	18467557
TraesCS3D02G362700	OAJ02041	P38234	P53049	mint	dihydrofolate reductase reconstruction	physical association	author score:99.28|0.37	18467557
TraesCS3D02G374300	OAJ03941	P38692	P10659	mint	tandem affinity purification	association	0.35	20489023
TraesCS3D02G374300	OAJ03941	Q08217	P10659	mint	tandem affinity purification	association	0.35	20489023
TraesCS3D02G374300	OAJ02041	P39009	Q12335	mint	anti tag coimmunoprecipitation	association	0.35	20489023
TraesCS3D02G374300	OAJ02041	P39009	P25349	mint	anti tag coimmunoprecipitation	association	0.35	20489023
TraesCS3D02G376500	OAJ02041	P39009	Q12335	mint	anti tag coimmunoprecipitation	association	0.35	20489023
TraesCS3D02G376500	OAJ02041	P39009	P25349	mint	anti tag coimmunoprecipitation	association	0.35	20489023
TraesCS3D02G413900	OAJ03941	P29448	Q9LUT2	mint	affinity chromatography technology	association	0.35	fj-13-0157
TraesCS3D02G414600	OAJ03941	P38746	P19358	mint	tandem affinity purification	physical association	0.40	16554755
TraesCS3D02G417400	OAJ03941	Q13451	Q8ZHG7	hpidb	two hybrid pooling approach	physical association	author score:1|0.37	IM-13779
TraesCS3D02G417800	OAJ03941	Q03250	Q9LUT2	mint	pull down	association	0.35	23395902
TraesCS3D02G428800	OAJ03941	Q6P2Q9	Q8ZHG7	hpidb	two hybrid pooling approach	physical association	author score:1|0.37	IM-13779
TraesCS3D02G439400	OAJ02041	P39009	Q12335	mint	anti tag coimmunoprecipitation	association	0.35	20489023
TraesCS3D02G439400	OAJ02041	P39009	P25349	mint	anti tag coimmunoprecipitation	association	0.35	20489023
TraesCS3D02G452400	OAJ02041	P38009	Q12335	mint	dihydrofolate reductase reconstruction	physical association	author score:97.53|0.37	18467557
TraesCS3D02G480300	OAJ02041	O14979	P38234	hpidb	two hybrid array	physical association	0.56	27107014
TraesCS3D02G480300	OAJ02041	O14979	P38234	hpidb	two hybrid pooling approach	physical association	0.56	27107014
TraesCS3D02G480300	OAJ02041	O14979	P38234	hpidb	validated two hybrid	physical association	0.56	27107014
TraesCS3D02G480300	OAJ03941	Q03250	Q9LUT2	mint	pull down	association	0.35	23395902
TraesCS3D02G483200	OAJ03941	P06704	P10659	mint	tandem affinity purification	physical association	0.40	16554755
TraesCS3D02G484900	OAJ03941	P06704	P10659	mint	tandem affinity purification	physical association	0.40	16554755
TraesCS3D02G491800	OAJ02041	P39009	Q12335	mint	anti tag coimmunoprecipitation	association	0.35	20489023
TraesCS3D02G491800	OAJ02041	P39009	P25349	mint	anti tag coimmunoprecipitation	association	0.35	20489023
TraesCS3D02G491900	OAJ02041	P39009	Q12335	mint	anti tag coimmunoprecipitation	association	0.35	20489023
TraesCS3D02G491900	OAJ02041	P39009	P25349	mint	anti tag coimmunoprecipitation	association	0.35	20489023
TraesCS3D02G492100	OAJ03941	P32491	P10659	mint	anti tag coimmunoprecipitation	association	0.53	20489023
TraesCS3D02G492100	OAJ02041	P39009	Q12335	mint	anti tag coimmunoprecipitation	association	0.35	20489023
TraesCS3D02G492100	OAJ02041	P39009	P25349	mint	anti tag coimmunoprecipitation	association	0.35	20489023
TraesCS3D02G500200	OAJ03941	P06704	P10659	mint	tandem affinity purification	physical association	0.40	16554755
TraesCS3D02G500300	OAJ03941	P06704	P10659	mint	tandem affinity purification	physical association	0.40	16554755
TraesCS3D02G510200	OAJ03941	7316	852113	hpidb	affinity chromatography technology	physical association	-	23801757
TraesCS3D02G510200	OAJ03941	7316	850877	hpidb	affinity chromatography technology	physical association	-	23801757
TraesCS3D02G510200	OAJ02041	7316	850360	hpidb	affinity chromatography technology	physical association	-	23801757
TraesCS3D02G510200	OAJ03941	P0CG63	P10659	mint	affinity chromatography technology	covalent binding	0.44	15699485
TraesCS3D02G510300	OAJ03941	7316	852113	hpidb	affinity chromatography technology	physical association	-	23801757
TraesCS3D02G510300	OAJ03941	7316	850877	hpidb	affinity chromatography technology	physical association	-	23801757
TraesCS3D02G510300	OAJ02041	7316	850360	hpidb	affinity chromatography technology	physical association	-	23801757
TraesCS3D02G510300	OAJ03941	P0CG63	P10659	mint	affinity chromatography technology	covalent binding	0.44	15699485
TraesCS3D02G510400	OAJ03941	7316	852113	hpidb	affinity chromatography technology	physical association	-	23801757
TraesCS3D02G510400	OAJ03941	7316	850877	hpidb	affinity chromatography technology	physical association	-	23801757
TraesCS3D02G510400	OAJ02041	7316	850360	hpidb	affinity chromatography technology	physical association	-	23801757
TraesCS3D02G510400	OAJ03941	P0CG63	P10659	mint	affinity chromatography technology	covalent binding	0.44	15699485
TraesCS3D02G510500	OAJ03941	7316	852113	hpidb	affinity chromatography technology	physical association	-	23801757
TraesCS3D02G510500	OAJ03941	7316	850877	hpidb	affinity chromatography technology	physical association	-	23801757
TraesCS3D02G510500	OAJ02041	7316	850360	hpidb	affinity chromatography technology	physical association	-	23801757
TraesCS3D02G510500	OAJ03941	P0CG63	P10659	mint	affinity chromatography technology	covalent binding	0.44	15699485
TraesCS3D02G510600	OAJ03941	7316	852113	hpidb	affinity chromatography technology	physical association	-	23801757
TraesCS3D02G510600	OAJ03941	7316	850877	hpidb	affinity chromatography technology	physical association	-	23801757
TraesCS3D02G510600	OAJ02041	7316	850360	hpidb	affinity chromatography technology	physical association	-	23801757
TraesCS3D02G510600	OAJ03941	P0CG63	P10659	mint	affinity chromatography technology	covalent binding	0.44	15699485
TraesCS3D02G510700	OAJ03941	7316	852113	hpidb	affinity chromatography technology	physical association	-	23801757
TraesCS3D02G510700	OAJ03941	7316	850877	hpidb	affinity chromatography technology	physical association	-	23801757
TraesCS3D02G510700	OAJ02041	7316	850360	hpidb	affinity chromatography technology	physical association	-	23801757
TraesCS3D02G510700	OAJ03941	P0CG63	P10659	mint	affinity chromatography technology	covalent binding	0.44	15699485
TraesCS3D02G510800	OAJ03941	7316	852113	hpidb	affinity chromatography technology	physical association	-	23801757
TraesCS3D02G510800	OAJ03941	7316	850877	hpidb	affinity chromatography technology	physical association	-	23801757
TraesCS3D02G510800	OAJ02041	7316	850360	hpidb	affinity chromatography technology	physical association	-	23801757
TraesCS3D02G510800	OAJ03941	P0CG63	P10659	mint	affinity chromatography technology	covalent binding	0.44	15699485
TraesCS3D02G510900	OAJ03941	7316	852113	hpidb	affinity chromatography technology	physical association	-	23801757
TraesCS3D02G510900	OAJ03941	7316	850877	hpidb	affinity chromatography technology	physical association	-	23801757
TraesCS3D02G510900	OAJ02041	7316	850360	hpidb	affinity chromatography technology	physical association	-	23801757
TraesCS3D02G510900	OAJ03941	P0CG63	P10659	mint	affinity chromatography technology	covalent binding	0.44	15699485
TraesCS3D02G511000	OAJ03941	7316	852113	hpidb	affinity chromatography technology	physical association	-	23801757
TraesCS3D02G511000	OAJ03941	7316	850877	hpidb	affinity chromatography technology	physical association	-	23801757
TraesCS3D02G511000	OAJ02041	7316	850360	hpidb	affinity chromatography technology	physical association	-	23801757
TraesCS3D02G511000	OAJ03941	P0CG63	P10659	mint	affinity chromatography technology	covalent binding	0.44	15699485
TraesCS3D02G511200	OAJ03941	7316	852113	hpidb	affinity chromatography technology	physical association	-	23801757
TraesCS3D02G511200	OAJ03941	7316	850877	hpidb	affinity chromatography technology	physical association	-	23801757
TraesCS3D02G511200	OAJ02041	7316	850360	hpidb	affinity chromatography technology	physical association	-	23801757
TraesCS3D02G511200	OAJ03941	P0CG63	P10659	mint	affinity chromatography technology	covalent binding	0.44	15699485
TraesCS3D02G511500	OAJ03941	7316	852113	hpidb	affinity chromatography technology	physical association	-	23801757
TraesCS3D02G511500	OAJ03941	7316	850877	hpidb	affinity chromatography technology	physical association	-	23801757
TraesCS3D02G511500	OAJ02041	7316	850360	hpidb	affinity chromatography technology	physical association	-	23801757
TraesCS3D02G511500	OAJ03941	P0CG63	P10659	mint	affinity chromatography technology	covalent binding	0.44	15699485
TraesCS3D02G511900	OAJ03941	7316	852113	hpidb	affinity chromatography technology	physical association	-	23801757
TraesCS3D02G511900	OAJ03941	7316	850877	hpidb	affinity chromatography technology	physical association	-	23801757
TraesCS3D02G511900	OAJ02041	7316	850360	hpidb	affinity chromatography technology	physical association	-	23801757
TraesCS3D02G511900	OAJ03941	P0CG63	P10659	mint	affinity chromatography technology	covalent binding	0.44	15699485
TraesCS3D02G516800	OAJ03941	P29448	Q9LUT2	mint	affinity chromatography technology	association	0.35	fj-13-0157
TraesCS3D02G535700	OAJ03941	P38692	P10659	mint	tandem affinity purification	association	0.35	20489023
TraesCS3D02G539400	OAJ02041	O14979	P38234	hpidb	two hybrid array	physical association	0.56	27107014
TraesCS3D02G539400	OAJ02041	O14979	P38234	hpidb	two hybrid pooling approach	physical association	0.56	27107014
TraesCS3D02G539400	OAJ02041	O14979	P38234	hpidb	validated two hybrid	physical association	0.56	27107014
TraesCS3D02G539400	OAJ03941	Q03250	Q9LUT2	mint	pull down	association	0.35	23395902
TraesCS3D02G542400	OAJ03941	Q12222	P10659	mint	anti tag coimmunoprecipitation	association	0.35	20489023
TraesCS3D02G542400	OAJ03941	P32491	P10659	mint	anti tag coimmunoprecipitation	association	0.53	20489023
TraesCS4A02G008300	OAJ06938	P21243	P08019	mint	tandem affinity purification	physical association	0.40	16554755
TraesCS4A02G010000	OAJ03941	P38692	P10659	mint	tandem affinity purification	association	0.35	20489023
TraesCS4A02G020400	OAJ02041	Q12335	P26570	mint	dihydrofolate reductase reconstruction	physical association	author score:99.00|0.37	18467557
TraesCS4A02G031000	OAJ03941	P38692	P10659	mint	tandem affinity purification	association	0.35	20489023
TraesCS4A02G032900	OAJ02041	Q12335	Q02785	mint	dihydrofolate reductase reconstruction	physical association	author score:99.00|0.37	18467557
TraesCS4A02G035800	OAJ04010	P01116	Q8N653	mint	proximity-dependent biotin identification	proximity	0.27	IM-29117
TraesCS4A02G046800	OAJ02041	Q01896	P38234	mint	dihydrofolate reductase reconstruction	physical association	author score:99.28|0.37	18467557
TraesCS4A02G047200	OAJ03941	P38692	P10659	mint	tandem affinity purification	association	0.35	20489023
TraesCS4A02G047300	OAJ03941	P32491	P10659	mint	anti tag coimmunoprecipitation	association	0.53	20489023
TraesCS4A02G047300	OAJ03941	P38692	P10659	mint	tandem affinity purification	association	0.35	20489023
TraesCS4A02G049400	OAJ03941	Q12222	P10659	mint	anti tag coimmunoprecipitation	association	0.35	20489023
TraesCS4A02G049400	OAJ03941	P32491	P10659	mint	anti tag coimmunoprecipitation	association	0.53	20489023
TraesCS4A02G049400	OAJ03941	P38692	P10659	mint	tandem affinity purification	association	0.35	20489023
TraesCS4A02G054000	OAJ03941	P32491	P10659	mint	anti tag coimmunoprecipitation	association	0.53	20489023
TraesCS4A02G054000	OAJ03941	P38692	P10659	mint	tandem affinity purification	association	0.35	20489023
TraesCS4A02G054300	OAJ03941	P32491	P10659	mint	anti tag coimmunoprecipitation	association	0.53	20489023
TraesCS4A02G054300	OAJ03941	P38692	P10659	mint	tandem affinity purification	association	0.35	20489023
TraesCS4A02G062600	OAJ03941	P32491	P10659	mint	anti tag coimmunoprecipitation	association	0.53	20489023
TraesCS4A02G077000	OAJ03941	7316	852113	hpidb	affinity chromatography technology	physical association	-	23801757
TraesCS4A02G077000	OAJ03941	7316	850877	hpidb	affinity chromatography technology	physical association	-	23801757
TraesCS4A02G077000	OAJ02041	7316	850360	hpidb	affinity chromatography technology	physical association	-	23801757
TraesCS4A02G077000	OAJ03941	P0CG63	P10659	mint	affinity chromatography technology	covalent binding	0.44	15699485
TraesCS4A02G086300	OAJ03941	7316	852113	hpidb	affinity chromatography technology	physical association	-	23801757
TraesCS4A02G086300	OAJ03941	7316	850877	hpidb	affinity chromatography technology	physical association	-	23801757
[truncated: 2,252 more rows]

## Sheet: 5B
Host_Protein	Pathogen_Protein	Interactor_A ncbi/uniprot ID	Interactor_B ncbi/uniprot ID	Interaction DBs	Method	Type	Confidence	PMID
TraesCS1A02G014400	OAJ03941	P32491	P10659	mint	anti tag coimmunoprecipitation	association	0.53	20489023
TraesCS1A02G025900	OAJ03941	P38692	P10659	mint	tandem affinity purification	association	0.35	20489023
TraesCS1A02G054900	OAJ03941	P14404	P31153	mint	anti tag coimmunoprecipitation	association	0.35	30462309
TraesCS1A02G054900	OAJ03941	A2A935	P31153	mint	anti tag coimmunoprecipitation	association	0.35	30462309
TraesCS1A02G077200	OAJ03941	Q12222	P10659	mint	anti tag coimmunoprecipitation	association	0.35	20489023
TraesCS1A02G079700	OAJ03941	P38692	P10659	mint	tandem affinity purification	association	0.35	20489023
TraesCS1A02G080500	OAJ03941	P38692	P10659	mint	tandem affinity purification	association	0.35	20489023
TraesCS1A02G080600	OAJ03941	P38692	P10659	mint	tandem affinity purification	association	0.35	20489023
TraesCS1A02G086500	OAJ03941	Q12222	P10659	mint	anti tag coimmunoprecipitation	association	0.35	20489023
TraesCS1A02G091900	OAJ03941	P38692	P10659	mint	tandem affinity purification	association	0.35	20489023
TraesCS1A02G091900	OAJ03941	Q08217	P10659	mint	tandem affinity purification	association	0.35	20489023
TraesCS1A02G092000	OAJ03941	Q08217	P10659	mint	tandem affinity purification	association	0.35	20489023
TraesCS1A02G105400	OAJ03941	7316	852113	hpidb	affinity chromatography technology	physical association	-	23801757
TraesCS1A02G105400	OAJ03941	7316	850877	hpidb	affinity chromatography technology	physical association	-	23801757
TraesCS1A02G105400	OAJ03941	P0CG63	P10659	mint	affinity chromatography technology	covalent binding	0.44	15699485
TraesCS1A02G112400	OAJ03941	P29448	Q9LUT2	mint	affinity chromatography technology	association	0.35	fj-13-0157
TraesCS1A02G117800	OAJ03941	P32491	P10659	mint	anti tag coimmunoprecipitation	association	0.53	20489023
TraesCS1A02G125000	OAJ03941	Q12222	P10659	mint	anti tag coimmunoprecipitation	association	0.35	20489023
TraesCS1A02G134000	OAJ03941	P06704	P10659	mint	tandem affinity purification	physical association	0.40	16554755
TraesCS1A02G138700	OAJ03941	P40484	P10659	mint	anti tag coimmunoprecipitation	association	0.35	20489023
TraesCS1A02G143500	OAJ03941	Q03250	Q9LUT2	mint	pull down	association	0.35	23395902
TraesCS1A02G145000	OAJ03941	P0A817	P0A6F5	mint	molecular sieving	direct interaction	0.59	18418386
TraesCS1A02G166000	OAJ03941	7316	852113	hpidb	affinity chromatography technology	physical association	-	23801757
TraesCS1A02G166000	OAJ03941	7316	850877	hpidb	affinity chromatography technology	physical association	-	23801757
TraesCS1A02G166000	OAJ03941	P0CG63	P10659	mint	affinity chromatography technology	covalent binding	0.44	15699485
TraesCS1A02G177000	OAJ03941	Q12222	P10659	mint	anti tag coimmunoprecipitation	association	0.35	20489023
TraesCS1A02G189000	OAJ03941	Q12222	P10659	mint	anti tag coimmunoprecipitation	association	0.35	20489023
TraesCS1A02G189000	OAJ03941	P32491	P10659	mint	anti tag coimmunoprecipitation	association	0.53	20489023
TraesCS1A02G193700	OAJ03941	P06704	P10659	mint	tandem affinity purification	physical association	0.40	16554755
TraesCS1A02G202800	OAJ03941	7316	852113	hpidb	affinity chromatography technology	physical association	-	23801757
TraesCS1A02G202800	OAJ03941	7316	850877	hpidb	affinity chromatography technology	physical association	-	23801757
TraesCS1A02G202800	OAJ03941	P0CG63	P10659	mint	affinity chromatography technology	covalent binding	0.44	15699485
TraesCS1A02G215900	OAJ03941	Q08217	P10659	mint	tandem affinity purification	association	0.35	20489023
TraesCS1A02G224000	OAJ03941	Q9UQ80	Q8ZHG7	hpidb	two hybrid pooling approach	physical association	author score:1|0.37	IM-13779
TraesCS1A02G227100	OAJ03941	7316	852113	hpidb	affinity chromatography technology	physical association	-	23801757
TraesCS1A02G227100	OAJ03941	7316	850877	hpidb	affinity chromatography technology	physical association	-	23801757
TraesCS1A02G227100	OAJ03941	P0CG63	P10659	mint	affinity chromatography technology	covalent binding	0.44	15699485
TraesCS1A02G234200	OAJ03941	Q03250	Q9LUT2	mint	pull down	association	0.35	23395902
TraesCS1A02G236600	OAJ03941	P32491	P10659	mint	anti tag coimmunoprecipitation	association	0.53	20489023
TraesCS1A02G238800	OAJ03941	P06704	P10659	mint	tandem affinity purification	physical association	0.40	16554755
TraesCS1A02G245600	OAJ03941	P38692	P10659	mint	tandem affinity purification	association	0.35	20489023
TraesCS1A02G301500	OAJ03941	P29448	Q9LUT2	mint	affinity chromatography technology	association	0.35	fj-13-0157
TraesCS1A02G308800	OAJ03941	P06704	P10659	mint	tandem affinity purification	physical association	0.40	16554755
TraesCS1A02G313500	OAJ03941	7316	852113	hpidb	affinity chromatography technology	physical association	-	23801757
TraesCS1A02G313500	OAJ03941	7316	850877	hpidb	affinity chromatography technology	physical association	-	23801757
TraesCS1A02G313500	OAJ03941	P0CG63	P10659	mint	affinity chromatography technology	covalent binding	0.44	15699485
TraesCS1A02G314000	OAJ03941	P32491	P10659	mint	anti tag coimmunoprecipitation	association	0.53	20489023
TraesCS1A02G314000	OAJ03941	P38692	P10659	mint	tandem affinity purification	association	0.35	20489023
TraesCS1A02G325600	OAJ03941	P29448	Q9LUT2	mint	affinity chromatography technology	association	0.35	fj-13-0157
TraesCS1A02G343800	OAJ03941	P47897	Q8ZHG7	hpidb	two hybrid pooling approach	physical association	author score:1|0.37	IM-13779
TraesCS1A02G348400	OAJ03941	P32565	P10659	mint	tandem affinity purification	physical association	0.56	16554755
TraesCS1A02G348400	OAJ03941	P10659	P32565	mint	tandem affinity purification	physical association	0.56	16554755
TraesCS1A02G350500	OAJ03941	P38692	P10659	mint	tandem affinity purification	association	0.35	20489023
TraesCS1A02G350500	OAJ03941	Q08217	P10659	mint	tandem affinity purification	association	0.35	20489023
TraesCS1A02G359100	OAJ03941	P38692	P10659	mint	tandem affinity purification	association	0.35	20489023
TraesCS1A02G359200	OAJ03941	Q12222	P10659	mint	anti tag coimmunoprecipitation	association	0.35	20489023
TraesCS1A02G361400	OAJ03941	P0A817	P0A6F5	mint	molecular sieving	direct interaction	0.59	18418386
TraesCS1A02G367000	OAJ03941	P38692	P10659	mint	tandem affinity purification	association	0.35	20489023
TraesCS1A02G369400	OAJ03941	P47897	Q8ZHG7	hpidb	two hybrid pooling approach	physical association	author score:1|0.37	IM-13779
TraesCS1A02G391100	OAJ03941	P32491	P10659	mint	anti tag coimmunoprecipitation	association	0.53	20489023
TraesCS1A02G397400	OAJ03941	7316	852113	hpidb	affinity chromatography technology	physical association	-	23801757
TraesCS1A02G397400	OAJ03941	7316	850877	hpidb	affinity chromatography technology	physical association	-	23801757
TraesCS1A02G397400	OAJ03941	P0CG63	P10659	mint	affinity chromatography technology	covalent binding	0.44	15699485
TraesCS1A02G405700	OAJ03941	Q03250	Q9LUT2	mint	pull down	association	0.35	23395902
TraesCS1A02G407700	OAJ03941	Q12222	P10659	mint	anti tag coimmunoprecipitation	association	0.35	20489023
TraesCS1A02G416100	OAJ03941	P06704	P10659	mint	tandem affinity purification	physical association	0.40	16554755
TraesCS1A02G416200	OAJ03941	P32491	P10659	mint	anti tag coimmunoprecipitation	association	0.53	20489023
TraesCS1A02G416200	OAJ03941	Q08217	P10659	mint	tandem affinity purification	association	0.35	20489023
TraesCS1A02G424200	OAJ03941	P38692	P10659	mint	tandem affinity purification	association	0.35	20489023
TraesCS1B02G018600	OAJ03941	P32491	P10659	mint	anti tag coimmunoprecipitation	association	0.53	20489023
TraesCS1B02G032000	OAJ03941	P32491	P10659	mint	anti tag coimmunoprecipitation	association	0.53	20489023
TraesCS1B02G032500	OAJ03941	P38692	P10659	mint	tandem affinity purification	association	0.35	20489023
TraesCS1B02G071700	OAJ03941	P14404	P31153	mint	anti tag coimmunoprecipitation	association	0.35	30462309
TraesCS1B02G071700	OAJ03941	A2A935	P31153	mint	anti tag coimmunoprecipitation	association	0.35	30462309
TraesCS1B02G076800	OAJ03941	Q12222	P10659	mint	anti tag coimmunoprecipitation	association	0.35	20489023
TraesCS1B02G076800	OAJ03941	P32491	P10659	mint	anti tag coimmunoprecipitation	association	0.53	20489023
TraesCS1B02G079900	OAJ03941	P32491	P10659	mint	anti tag coimmunoprecipitation	association	0.53	20489023
TraesCS1B02G095200	OAJ03941	Q12222	P10659	mint	anti tag coimmunoprecipitation	association	0.35	20489023
TraesCS1B02G097700	OAJ03941	P38692	P10659	mint	tandem affinity purification	association	0.35	20489023
TraesCS1B02G098700	OAJ03941	P32491	P10659	mint	anti tag coimmunoprecipitation	association	0.53	20489023
TraesCS1B02G110700	OAJ03941	P32491	P10659	mint	anti tag coimmunoprecipitation	association	0.53	20489023
TraesCS1B02G114100	OAJ03941	P32491	P10659	mint	anti tag coimmunoprecipitation	association	0.53	20489023
TraesCS1B02G120100	OAJ03941	Q12222	P10659	mint	anti tag coimmunoprecipitation	association	0.35	20489023
TraesCS1B02G120100	OAJ03941	P38692	P10659	mint	tandem affinity purification	association	0.35	20489023
TraesCS1B02G133700	OAJ03941	P38692	P10659	mint	tandem affinity purification	association	0.35	20489023
TraesCS1B02G142300	OAJ03941	Q12222	P10659	mint	anti tag coimmunoprecipitation	association	0.35	20489023
TraesCS1B02G148000	OAJ03941	P06704	P10659	mint	tandem affinity purification	physical association	0.40	16554755
TraesCS1B02G152400	OAJ03941	P40484	P10659	mint	anti tag coimmunoprecipitation	association	0.35	20489023
TraesCS1B02G160900	OAJ03941	Q03250	Q9LUT2	mint	pull down	association	0.35	23395902
TraesCS1B02G162300	OAJ03941	P0A817	P0A6F5	mint	molecular sieving	direct interaction	0.59	18418386
TraesCS1B02G171700	OAJ03941	7316	852113	hpidb	affinity chromatography technology	physical association	-	23801757
TraesCS1B02G171700	OAJ03941	7316	850877	hpidb	affinity chromatography technology	physical association	-	23801757
TraesCS1B02G171700	OAJ03941	P0CG63	P10659	mint	affinity chromatography technology	covalent binding	0.44	15699485
TraesCS1B02G175900	OAJ03941	P32491	P10659	mint	anti tag coimmunoprecipitation	association	0.53	20489023
TraesCS1B02G175900	OAJ03941	P38692	P10659	mint	tandem affinity purification	association	0.35	20489023
TraesCS1B02G196700	OAJ03941	Q12222	P10659	mint	anti tag coimmunoprecipitation	association	0.35	20489023
TraesCS1B02G196700	OAJ03941	P32491	P10659	mint	anti tag coimmunoprecipitation	association	0.53	20489023
TraesCS1B02G203200	OAJ03941	Q12222	P10659	mint	anti tag coimmunoprecipitation	association	0.35	20489023
TraesCS1B02G208700	OAJ03941	P06704	P10659	mint	tandem affinity purification	physical association	0.40	16554755
TraesCS1B02G229400	OAJ03941	Q08217	P10659	mint	tandem affinity purification	association	0.35	20489023
TraesCS1B02G237300	OAJ03941	Q9UQ80	Q8ZHG7	hpidb	two hybrid pooling approach	physical association	author score:1|0.37	IM-13779
TraesCS1B02G239500	OAJ03941	P31153	Q5NID2	hpidb	two hybrid pooling approach	physical association	author score:2|0.37	IM-13779
TraesCS1B02G241200	OAJ03941	7316	852113	hpidb	affinity chromatography technology	physical association	-	23801757
TraesCS1B02G241200	OAJ03941	7316	850877	hpidb	affinity chromatography technology	physical association	-	23801757
TraesCS1B02G241200	OAJ03941	P0CG63	P10659	mint	affinity chromatography technology	covalent binding	0.44	15699485
TraesCS1B02G247100	OAJ03941	P32491	P10659	mint	anti tag coimmunoprecipitation	association	0.53	20489023
TraesCS1B02G249300	OAJ03941	Q03250	Q9LUT2	mint	pull down	association	0.35	23395902
TraesCS1B02G250900	OAJ03941	P06704	P10659	mint	tandem affinity purification	physical association	0.40	16554755
TraesCS1B02G252500	OAJ03941	P38692	P10659	mint	tandem affinity purification	association	0.35	20489023
TraesCS1B02G256600	OAJ03941	P38692	P10659	mint	tandem affinity purification	association	0.35	20489023
TraesCS1B02G292400	OAJ03941	Q13451	Q8ZHG7	hpidb	two hybrid pooling approach	physical association	author score:1|0.37	IM-13779
TraesCS1B02G311300	OAJ03941	P29448	Q9LUT2	mint	affinity chromatography technology	association	0.35	fj-13-0157
TraesCS1B02G319400	OAJ03941	P06704	P10659	mint	tandem affinity purification	physical association	0.40	16554755
TraesCS1B02G325300	OAJ03941	7316	852113	hpidb	affinity chromatography technology	physical association	-	23801757
TraesCS1B02G325300	OAJ03941	7316	850877	hpidb	affinity chromatography technology	physical association	-	23801757
TraesCS1B02G325300	OAJ03941	P0CG63	P10659	mint	affinity chromatography technology	covalent binding	0.44	15699485
TraesCS1B02G326100	OAJ03941	P32491	P10659	mint	anti tag coimmunoprecipitation	association	0.53	20489023
TraesCS1B02G326100	OAJ03941	P38692	P10659	mint	tandem affinity purification	association	0.35	20489023
TraesCS1B02G338800	OAJ03941	P29448	Q9LUT2	mint	affinity chromatography technology	association	0.35	fj-13-0157
TraesCS1B02G339000	OAJ03941	P29448	Q9LUT2	mint	affinity chromatography technology	association	0.35	fj-13-0157
TraesCS1B02G356800	OAJ03941	P47897	Q8ZHG7	hpidb	two hybrid pooling approach	physical association	author score:1|0.37	IM-13779
TraesCS1B02G358500	OAJ03941	P32491	P10659	mint	anti tag coimmunoprecipitation	association	0.53	20489023
TraesCS1B02G359900	OAJ03941	P38692	P10659	mint	tandem affinity purification	association	0.35	20489023
TraesCS1B02G363000	OAJ03941	P32565	P10659	mint	tandem affinity purification	physical association	0.56	16554755
TraesCS1B02G363000	OAJ03941	P10659	P32565	mint	tandem affinity purification	physical association	0.56	16554755
TraesCS1B02G368800	OAJ03941	Q6P2Q9	Q8ZHG7	hpidb	two hybrid pooling approach	physical association	author score:1|0.37	IM-13779
TraesCS1B02G375400	OAJ03941	P38692	P10659	mint	tandem affinity purification	association	0.35	20489023
TraesCS1B02G378000	OAJ03941	P0A817	P0A6F5	mint	molecular sieving	direct interaction	0.59	18418386
TraesCS1B02G385000	OAJ03941	P38692	P10659	mint	tandem affinity purification	association	0.35	20489023
TraesCS1B02G385200	OAJ03941	P38692	P10659	mint	tandem affinity purification	association	0.35	20489023
TraesCS1B02G410500	OAJ03941	Q08217	P10659	mint	tandem affinity purification	association	0.35	20489023
TraesCS1B02G415700	OAJ03941	Q6P2Q9	Q8ZHG7	hpidb	two hybrid pooling approach	physical association	author score:1|0.37	IM-13779
TraesCS1B02G416400	OAJ03941	Q6P2Q9	Q8ZHG7	hpidb	two hybrid pooling approach	physical association	author score:1|0.37	IM-13779
TraesCS1B02G419300	OAJ03941	P32491	P10659	mint	anti tag coimmunoprecipitation	association	0.53	20489023
TraesCS1B02G419600	OAJ03941	P32491	P10659	mint	anti tag coimmunoprecipitation	association	0.53	20489023
TraesCS1B02G419900	OAJ03941	P32491	P10659	mint	anti tag coimmunoprecipitation	association	0.53	20489023
TraesCS1B02G446400	OAJ03941	P06704	P10659	mint	tandem affinity purification	physical association	0.40	16554755
TraesCS1B02G446500	OAJ03941	P32491	P10659	mint	anti tag coimmunoprecipitation	association	0.53	20489023
TraesCS1B02G446500	OAJ03941	Q08217	P10659	mint	tandem affinity purification	association	0.35	20489023
TraesCS1B02G454700	OAJ03941	P38692	P10659	mint	tandem affinity purification	association	0.35	20489023
TraesCS1B02G454900	OAJ03941	P32491	P10659	mint	anti tag coimmunoprecipitation	association	0.53	20489023
TraesCS1B02G454900	OAJ03941	P38692	P10659	mint	tandem affinity purification	association	0.35	20489023
TraesCS1B02G456700	OAJ03941	P38692	P10659	mint	tandem affinity purification	association	0.35	20489023
TraesCS1B02G468800	OAJ03941	P32491	P10659	mint	anti tag coimmunoprecipitation	association	0.53	20489023
TraesCS1D02G026200	OAJ03941	P38692	P10659	mint	tandem affinity purification	association	0.35	20489023
TraesCS1D02G033400	OAJ03941	P38692	P10659	mint	tandem affinity purification	association	0.35	20489023
TraesCS1D02G055600	OAJ03941	P14404	P31153	mint	anti tag coimmunoprecipitation	association	0.35	30462309
TraesCS1D02G055600	OAJ03941	A2A935	P31153	mint	anti tag coimmunoprecipitation	association	0.35	30462309
TraesCS1D02G062300	OAJ03941	P32491	P10659	mint	anti tag coimmunoprecipitation	association	0.53	20489023
TraesCS1D02G077800	OAJ03941	P32491	P10659	mint	anti tag coimmunoprecipitation	association	0.53	20489023
TraesCS1D02G079300	OAJ03941	Q12222	P10659	mint	anti tag coimmunoprecipitation	association	0.35	20489023
TraesCS1D02G081400	OAJ03941	P38692	P10659	mint	tandem affinity purification	association	0.35	20489023
TraesCS1D02G082200	OAJ03941	P38692	P10659	mint	tandem affinity purification	association	0.35	20489023
TraesCS1D02G082500	OAJ03941	P38692	P10659	mint	tandem affinity purification	association	0.35	20489023
TraesCS1D02G082600	OAJ03941	P32491	P10659	mint	anti tag coimmunoprecipitation	association	0.53	20489023
TraesCS1D02G082600	OAJ03941	P38692	P10659	mint	tandem affinity purification	association	0.35	20489023
TraesCS1D02G100300	OAJ03941	P38692	P10659	mint	tandem affinity purification	association	0.35	20489023
TraesCS1D02G115000	OAJ03941	P38692	P10659	mint	tandem affinity purification	association	0.35	20489023
TraesCS1D02G125800	OAJ03941	P06704	P10659	mint	tandem affinity purification	physical association	0.40	16554755
TraesCS1D02G129000	OAJ03941	Q12222	P10659	mint	anti tag coimmunoprecipitation	association	0.35	20489023
TraesCS1D02G133400	OAJ03941	P40484	P10659	mint	anti tag coimmunoprecipitation	association	0.35	20489023
TraesCS1D02G133500	OAJ03941	P40484	P10659	mint	anti tag coimmunoprecipitation	association	0.35	20489023
TraesCS1D02G142300	OAJ03941	Q03250	Q9LUT2	mint	pull down	association	0.35	23395902
TraesCS1D02G144000	OAJ03941	P0A817	P0A6F5	mint	molecular sieving	direct interaction	0.59	18418386
TraesCS1D02G151600	OAJ03941	7316	852113	hpidb	affinity chromatography technology	physical association	-	23801757
TraesCS1D02G151600	OAJ03941	7316	850877	hpidb	affinity chromatography technology	physical association	-	23801757
TraesCS1D02G151600	OAJ03941	P0CG63	P10659	mint	affinity chromatography technology	covalent binding	0.44	15699485
TraesCS1D02G175400	OAJ03941	Q12222	P10659	mint	anti tag coimmunoprecipitation	association	0.35	20489023
TraesCS1D02G187400	OAJ03941	Q12222	P10659	mint	anti tag coimmunoprecipitation	association	0.35	20489023
TraesCS1D02G187400	OAJ03941	P32491	P10659	mint	anti tag coimmunoprecipitation	association	0.53	20489023
TraesCS1D02G197600	OAJ03941	P06704	P10659	mint	tandem affinity purification	physical association	0.40	16554755
TraesCS1D02G206100	OAJ03941	7316	852113	hpidb	affinity chromatography technology	physical association	-	23801757
TraesCS1D02G206100	OAJ03941	7316	850877	hpidb	affinity chromatography technology	physical association	-	23801757
TraesCS1D02G206100	OAJ03941	P0CG63	P10659	mint	affinity chromatography technology	covalent binding	0.44	15699485
TraesCS1D02G206400	OAJ03941	7316	852113	hpidb	affinity chromatography technology	physical association	-	23801757
TraesCS1D02G206400	OAJ03941	7316	850877	hpidb	affinity chromatography technology	physical association	-	23801757
TraesCS1D02G206400	OAJ03941	P0CG63	P10659	mint	affinity chromatography technology	covalent binding	0.44	15699485
TraesCS1D02G218200	OAJ03941	Q08217	P10659	mint	tandem affinity purification	association	0.35	20489023
TraesCS1D02G225600	OAJ03941	Q9UQ80	Q8ZHG7	hpidb	two hybrid pooling approach	physical association	author score:1|0.37	IM-13779
TraesCS1D02G228700	OAJ03941	7316	852113	hpidb	affinity chromatography technology	physical association	-	23801757
TraesCS1D02G228700	OAJ03941	7316	850877	hpidb	affinity chromatography technology	physical association	-	23801757
TraesCS1D02G228700	OAJ03941	P0CG63	P10659	mint	affinity chromatography technology	covalent binding	0.44	15699485
TraesCS1D02G235800	OAJ03941	P32491	P10659	mint	anti tag coimmunoprecipitation	association	0.53	20489023
TraesCS1D02G237800	OAJ03941	Q03250	Q9LUT2	mint	pull down	association	0.35	23395902
TraesCS1D02G239000	OAJ03941	P06704	P10659	mint	tandem affinity purification	physical association	0.40	16554755
TraesCS1D02G282500	OAJ03941	Q13451	Q8ZHG7	hpidb	two hybrid pooling approach	physical association	author score:1|0.37	IM-13779
TraesCS1D02G301200	OAJ03941	P29448	Q9LUT2	mint	affinity chromatography technology	association	0.35	fj-13-0157
TraesCS1D02G314000	OAJ03941	7316	852113	hpidb	affinity chromatography technology	physical association	-	23801757
TraesCS1D02G314000	OAJ03941	7316	850877	hpidb	affinity chromatography technology	physical association	-	23801757
TraesCS1D02G314000	OAJ03941	P0CG63	P10659	mint	affinity chromatography technology	covalent binding	0.44	15699485
TraesCS1D02G314400	OAJ03941	P32491	P10659	mint	anti tag coimmunoprecipitation	association	0.53	20489023
TraesCS1D02G314400	OAJ03941	P38692	P10659	mint	tandem affinity purification	association	0.35	20489023
TraesCS1D02G317600	OAJ03941	P32491	P10659	mint	anti tag coimmunoprecipitation	association	0.53	20489023
TraesCS1D02G327200	OAJ03941	P29448	Q9LUT2	mint	affinity chromatography technology	association	0.35	fj-13-0157
TraesCS1D02G327500	OAJ03941	P29448	Q9LUT2	mint	affinity chromatography technology	association	0.35	fj-13-0157
TraesCS1D02G330400	OAJ03941	P38692	P10659	mint	tandem affinity purification	association	0.35	20489023
TraesCS1D02G339600	OAJ03941	P38692	P10659	mint	tandem affinity purification	association	0.35	20489023
TraesCS1D02G345600	OAJ03941	P47897	Q8ZHG7	hpidb	two hybrid pooling approach	physical association	author score:1|0.37	IM-13779
TraesCS1D02G351400	OAJ03941	P32565	P10659	mint	tandem affinity purification	physical association	0.56	16554755
TraesCS1D02G351400	OAJ03941	P10659	P32565	mint	tandem affinity purification	physical association	0.56	16554755
TraesCS1D02G363800	OAJ03941	P38692	P10659	mint	tandem affinity purification	association	0.35	20489023
TraesCS1D02G365800	OAJ03941	P0A817	P0A6F5	mint	molecular sieving	direct interaction	0.59	18418386
TraesCS1D02G372500	OAJ03941	P38692	P10659	mint	tandem affinity purification	association	0.35	20489023
TraesCS1D02G372700	OAJ03941	P38692	P10659	mint	tandem affinity purification	association	0.35	20489023
TraesCS1D02G372800	OAJ03941	P38692	P10659	mint	tandem affinity purification	association	0.35	20489023
TraesCS1D02G375300	OAJ03941	P47897	Q8ZHG7	hpidb	two hybrid pooling approach	physical association	author score:1|0.37	IM-13779
TraesCS1D02G380900	OAJ03941	P32491	P10659	mint	anti tag coimmunoprecipitation	association	0.53	20489023
TraesCS1D02G380900	OAJ03941	P38692	P10659	mint	tandem affinity purification	association	0.35	20489023
TraesCS1D02G392200	OAJ03941	Q08217	P10659	mint	tandem affinity purification	association	0.35	20489023
TraesCS1D02G399400	OAJ03941	P32491	P10659	mint	anti tag coimmunoprecipitation	association	0.53	20489023
TraesCS1D02G423700	OAJ03941	P38692	P10659	mint	tandem affinity purification	association	0.35	20489023
TraesCS1D02G423800	OAJ03941	P32491	P10659	mint	anti tag coimmunoprecipitation	association	0.53	20489023
TraesCS1D02G427100	OAJ03941	7316	852113	hpidb	affinity chromatography technology	physical association	-	23801757
TraesCS1D02G427100	OAJ03941	7316	850877	hpidb	affinity chromatography technology	physical association	-	23801757
TraesCS1D02G427100	OAJ03941	P0CG63	P10659	mint	affinity chromatography technology	covalent binding	0.44	15699485
TraesCS1D02G433400	OAJ03941	P38692	P10659	mint	tandem affinity purification	association	0.35	20489023
TraesCS2A02G031900	OAJ03941	P32491	P10659	mint	anti tag coimmunoprecipitation	association	0.53	20489023
TraesCS2A02G031900	OAJ03941	P38692	P10659	mint	tandem affinity purification	association	0.35	20489023
TraesCS2A02G032200	OAJ03941	P32491	P10659	mint	anti tag coimmunoprecipitation	association	0.53	20489023
TraesCS2A02G032200	OAJ03941	P38692	P10659	mint	tandem affinity purification	association	0.35	20489023
TraesCS2A02G041000	OAJ03941	P38692	P10659	mint	tandem affinity purification	association	0.35	20489023
TraesCS2A02G050600	OAJ03941	Q13451	Q8ZHG7	hpidb	two hybrid pooling approach	physical association	author score:1|0.37	IM-13779
TraesCS2A02G068700	OAJ03941	P32491	P10659	mint	anti tag coimmunoprecipitation	association	0.53	20489023
TraesCS2A02G081400	OAJ03941	P32491	P10659	mint	anti tag coimmunoprecipitation	association	0.53	20489023
TraesCS2A02G093300	OAJ03941	7316	852113	hpidb	affinity chromatography technology	physical association	-	23801757
TraesCS2A02G093300	OAJ03941	7316	850877	hpidb	affinity chromatography technology	physical association	-	23801757
TraesCS2A02G093300	OAJ03941	P0CG63	P10659	mint	affinity chromatography technology	covalent binding	0.44	15699485
TraesCS2A02G104500	OAJ03941	P32491	P10659	mint	anti tag coimmunoprecipitation	association	0.53	20489023
TraesCS2A02G104500	OAJ03941	P38692	P10659	mint	tandem affinity purification	association	0.35	20489023
TraesCS2A02G107000	OAJ03941	P32491	P10659	mint	anti tag coimmunoprecipitation	association	0.53	20489023
TraesCS2A02G117800	OAJ03941	P32491	P10659	mint	anti tag coimmunoprecipitation	association	0.53	20489023
TraesCS2A02G126300	OAJ03941	P32491	P10659	mint	anti tag coimmunoprecipitation	association	0.53	20489023
TraesCS2A02G126300	OAJ03941	Q08217	P10659	mint	tandem affinity purification	association	0.35	20489023
TraesCS2A02G126600	OAJ03941	P32491	P10659	mint	anti tag coimmunoprecipitation	association	0.53	20489023
TraesCS2A02G142700	OAJ03941	7316	852113	hpidb	affinity chromatography technology	physical association	-	23801757
TraesCS2A02G142700	OAJ03941	7316	850877	hpidb	affinity chromatography technology	physical association	-	23801757
TraesCS2A02G142700	OAJ03941	P0CG63	P10659	mint	affinity chromatography technology	covalent binding	0.44	15699485
TraesCS2A02G146000	OAJ03941	Q8PW07	P0A817	mint	pull down	association	0.35	18418386
TraesCS2A02G150600	OAJ03941	P32491	P10659	mint	anti tag coimmunoprecipitation	association	0.53	20489023
TraesCS2A02G150600	OAJ03941	P38692	P10659	mint	tandem affinity purification	association	0.35	20489023
TraesCS2A02G156100	OAJ03941	Q03250	Q9LUT2	mint	pull down	association	0.35	23395902
TraesCS2A02G163800	OAJ03941	P38692	P10659	mint	tandem affinity purification	association	0.35	20489023
TraesCS2A02G163800	OAJ03941	Q08217	P10659	mint	tandem affinity purification	association	0.35	20489023
TraesCS2A02G165800	OAJ03941	P38692	P10659	mint	tandem affinity purification	association	0.35	20489023
TraesCS2A02G166500	OAJ03941	P06704	P10659	mint	tandem affinity purification	physical association	0.40	16554755
TraesCS2A02G169100	OAJ03941	Q03250	Q9LUT2	mint	pull down	association	0.35	23395902
TraesCS2A02G190200	OAJ03941	Q12222	P10659	mint	anti tag coimmunoprecipitation	association	0.35	20489023
TraesCS2A02G190200	OAJ03941	P38692	P10659	mint	tandem affinity purification	association	0.35	20489023
TraesCS2A02G212000	OAJ03941	Q03250	Q9LUT2	mint	pull down	association	0.35	23395902
TraesCS2A02G217600	OAJ03941	P32491	P10659	mint	anti tag coimmunoprecipitation	association	0.53	20489023
TraesCS2A02G217600	OAJ03941	P38692	P10659	mint	tandem affinity purification	association	0.35	20489023
TraesCS2A02G221900	OAJ03941	Q03250	Q9LUT2	mint	pull down	association	0.35	23395902
TraesCS2A02G223100	OAJ03941	P38692	P10659	mint	tandem affinity purification	association	0.35	20489023
TraesCS2A02G233400	OAJ03941	P38692	P10659	mint	tandem affinity purification	association	0.35	20489023
TraesCS2A02G243200	OAJ03941	P29448	Q9LUT2	mint	affinity chromatography technology	association	0.35	fj-13-0157
TraesCS2A02G249600	OAJ03941	Q03250	Q9LUT2	mint	pull down	association	0.35	23395902
TraesCS2A02G256500	OAJ03941	Q03250	Q9LUT2	mint	pull down	association	0.35	23395902
TraesCS2A02G277100	OAJ03941	Q13451	Q8ZHG7	hpidb	two hybrid pooling approach	physical association	author score:1|0.37	IM-13779
TraesCS2A02G285700	OAJ03941	P32491	P10659	mint	anti tag coimmunoprecipitation	association	0.53	20489023
TraesCS2A02G285700	OAJ03941	P38692	P10659	mint	tandem affinity purification	association	0.35	20489023
TraesCS2A02G296100	OAJ03941	Q03250	Q9LUT2	mint	pull down	association	0.35	23395902
TraesCS2A02G303200	OAJ03941	P29448	Q9LUT2	mint	affinity chromatography technology	association	0.35	fj-13-0157
TraesCS2A02G303900	OAJ03941	P38692	P10659	mint	tandem affinity purification	association	0.35	20489023
TraesCS2A02G303900	OAJ03941	Q08217	P10659	mint	tandem affinity purification	association	0.35	20489023
TraesCS2A02G311700	OAJ03941	P0A817	P0A6F5	mint	molecular sieving	direct interaction	0.59	18418386
TraesCS2A02G317700	OAJ03941	Q03250	Q9LUT2	mint	pull down	association	0.35	23395902
TraesCS2A02G335200	OAJ03941	P31153	Q8ZEG8	hpidb	two hybrid pooling approach	physical association	author score:1|0.37	IM-13779
TraesCS2A02G347400	OAJ03941	P32491	P10659	mint	anti tag coimmunoprecipitation	association	0.53	20489023
TraesCS2A02G359000	OAJ03941	Q03250	Q9LUT2	mint	pull down	association	0.35	23395902
TraesCS2A02G367500	OAJ03941	P32491	P10659	mint	anti tag coimmunoprecipitation	association	0.53	20489023
TraesCS2A02G372500	OAJ03941	P29448	Q9LUT2	mint	affinity chromatography technology	association	0.35	fj-13-0157
TraesCS2A02G389100	OAJ03941	Q12222	P10659	mint	anti tag coimmunoprecipitation	association	0.35	20489023
TraesCS2A02G408200	OAJ03941	7316	852113	hpidb	affinity chromatography technology	physical association	-	23801757
TraesCS2A02G408200	OAJ03941	7316	850877	hpidb	affinity chromatography technology	physical association	-	23801757
TraesCS2A02G408200	OAJ03941	P0CG63	P10659	mint	affinity chromatography technology	covalent binding	0.44	15699485
TraesCS2A02G408500	OAJ03941	7316	852113	hpidb	affinity chromatography technology	physical association	-	23801757
TraesCS2A02G408500	OAJ03941	7316	850877	hpidb	affinity chromatography technology	physical association	-	23801757
TraesCS2A02G408500	OAJ03941	P0CG63	P10659	mint	affinity chromatography technology	covalent binding	0.44	15699485
TraesCS2A02G430100	OAJ03941	P32565	P10659	mint	tandem affinity purification	physical association	0.56	16554755
TraesCS2A02G430100	OAJ03941	P10659	P32565	mint	tandem affinity purification	physical association	0.56	16554755
TraesCS2A02G448400	OAJ03941	Q03250	Q9LUT2	mint	pull down	association	0.35	23395902
TraesCS2A02G458000	OAJ03941	7316	852113	hpidb	affinity chromatography technology	physical association	-	23801757
TraesCS2A02G458000	OAJ03941	7316	850877	hpidb	affinity chromatography technology	physical association	-	23801757
TraesCS2A02G458000	OAJ03941	P0CG63	P10659	mint	affinity chromatography technology	covalent binding	0.44	15699485
TraesCS2A02G458100	OAJ03941	7316	852113	hpidb	affinity chromatography technology	physical association	-	23801757
TraesCS2A02G458100	OAJ03941	7316	850877	hpidb	affinity chromatography technology	physical association	-	23801757
TraesCS2A02G458100	OAJ03941	P0CG63	P10659	mint	affinity chromatography technology	covalent binding	0.44	15699485
TraesCS2A02G458600	OAJ03941	7316	852113	hpidb	affinity chromatography technology	physical association	-	23801757
TraesCS2A02G458600	OAJ03941	7316	850877	hpidb	affinity chromatography technology	physical association	-	23801757
TraesCS2A02G458600	OAJ03941	P0CG63	P10659	mint	affinity chromatography technology	covalent binding	0.44	15699485
TraesCS2A02G458800	OAJ03941	7316	852113	hpidb	affinity chromatography technology	physical association	-	23801757
TraesCS2A02G458800	OAJ03941	7316	850877	hpidb	affinity chromatography technology	physical association	-	23801757
TraesCS2A02G458800	OAJ03941	P0CG63	P10659	mint	affinity chromatography technology	covalent binding	0.44	15699485
TraesCS2A02G462700	OAJ03941	P32491	P10659	mint	anti tag coimmunoprecipitation	association	0.53	20489023
TraesCS2A02G462700	OAJ03941	P38692	P10659	mint	tandem affinity purification	association	0.35	20489023
TraesCS2A02G475100	OAJ03941	7316	852113	hpidb	affinity chromatography technology	physical association	-	23801757
TraesCS2A02G475100	OAJ03941	7316	850877	hpidb	affinity chromatography technology	physical association	-	23801757
TraesCS2A02G475100	OAJ03941	P0CG63	P10659	mint	affinity chromatography technology	covalent binding	0.44	15699485
TraesCS2A02G480300	OAJ03941	P29448	Q9LUT2	mint	affinity chromatography technology	association	0.35	fj-13-0157
TraesCS2A02G480600	OAJ03941	P38692	P10659	mint	tandem affinity purification	association	0.35	20489023
TraesCS2A02G484900	OAJ03941	P32491	P10659	mint	anti tag coimmunoprecipitation	association	0.53	20489023
TraesCS2A02G485200	OAJ03941	P38692	P10659	mint	tandem affinity purification	association	0.35	20489023
TraesCS2A02G493800	OAJ03941	Q08217	P10659	mint	tandem affinity purification	association	0.35	20489023
TraesCS2A02G500700	OAJ03941	P32491	P10659	mint	anti tag coimmunoprecipitation	association	0.53	20489023
TraesCS2A02G502000	OAJ03941	P38692	P10659	mint	tandem affinity purification	association	0.35	20489023
TraesCS2A02G503700	OAJ03941	P32491	P10659	mint	anti tag coimmunoprecipitation	association	0.53	20489023
TraesCS2A02G503800	OAJ03941	P32491	P10659	mint	anti tag coimmunoprecipitation	association	0.53	20489023
TraesCS2A02G510300	OAJ03941	P32491	P10659	mint	anti tag coimmunoprecipitation	association	0.53	20489023
TraesCS2A02G518600	OAJ03941	P31153	Q5NFK5	hpidb	two hybrid pooling approach	physical association	author score:4|0.37	IM-13779
TraesCS2A02G522400	OAJ03941	P31153	Q5NID2	hpidb	two hybrid pooling approach	physical association	author score:2|0.37	IM-13779
TraesCS2A02G533000	OAJ03941	P32491	P10659	mint	anti tag coimmunoprecipitation	association	0.53	20489023
TraesCS2A02G533000	OAJ03941	P38692	P10659	mint	tandem affinity purification	association	0.35	20489023
TraesCS2A02G537000	OAJ03941	P32491	P10659	mint	anti tag coimmunoprecipitation	association	0.53	20489023
TraesCS2A02G537000	OAJ03941	P38692	P10659	mint	tandem affinity purification	association	0.35	20489023
TraesCS2A02G537700	OAJ03941	P38692	P10659	mint	tandem affinity purification	association	0.35	20489023
TraesCS2A02G558300	OAJ03941	P38692	P10659	mint	tandem affinity purification	association	0.35	20489023
TraesCS2A02G558500	OAJ03941	Q12222	P10659	mint	anti tag coimmunoprecipitation	association	0.35	20489023
TraesCS2A02G559000	OAJ03941	P38692	P10659	mint	tandem affinity purification	association	0.35	20489023
TraesCS2A02G563400	OAJ03941	P38692	P10659	mint	tandem affinity purification	association	0.35	20489023
TraesCS2A02G566700	OAJ03941	Q08217	P10659	mint	tandem affinity purification	association	0.35	20489023
TraesCS2A02G575500	OAJ03941	P29448	Q9LUT2	mint	affinity chromatography technology	association	0.35	fj-13-0157
TraesCS2A02G577000	OAJ03941	P38692	P10659	mint	tandem affinity purification	association	0.35	20489023
TraesCS2A02G577200	OAJ03941	P38692	P10659	mint	tandem affinity purification	association	0.35	20489023
TraesCS2A02G577300	OAJ03941	P38692	P10659	mint	tandem affinity purification	association	0.35	20489023
TraesCS2A02G577400	OAJ03941	P32491	P10659	mint	anti tag coimmunoprecipitation	association	0.53	20489023
TraesCS2B02G005700	OAJ03941	P32491	P10659	mint	anti tag coimmunoprecipitation	association	0.53	20489023
TraesCS2B02G026800	OAJ03941	P38692	P10659	mint	tandem affinity purification	association	0.35	20489023
TraesCS2B02G028300	OAJ03941	P32491	P10659	mint	anti tag coimmunoprecipitation	association	0.53	20489023
TraesCS2B02G036700	OAJ03941	Q12222	P10659	mint	anti tag coimmunoprecipitation	association	0.35	20489023
TraesCS2B02G036700	OAJ03941	P32491	P10659	mint	anti tag coimmunoprecipitation	association	0.53	20489023
TraesCS2B02G063900	OAJ03941	Q13451	Q8ZHG7	hpidb	two hybrid pooling approach	physical association	author score:1|0.37	IM-13779
TraesCS2B02G081500	OAJ03941	P32491	P10659	mint	anti tag coimmunoprecipitation	association	0.53	20489023
TraesCS2B02G082200	OAJ03941	P32491	P10659	mint	anti tag coimmunoprecipitation	association	0.53	20489023
TraesCS2B02G096000	OAJ03941	P32491	P10659	mint	anti tag coimmunoprecipitation	association	0.53	20489023
TraesCS2B02G100300	OAJ03941	P32491	P10659	mint	anti tag coimmunoprecipitation	association	0.53	20489023
TraesCS2B02G107600	OAJ03941	7316	852113	hpidb	affinity chromatography technology	physical association	-	23801757
TraesCS2B02G107600	OAJ03941	7316	850877	hpidb	affinity chromatography technology	physical association	-	23801757
TraesCS2B02G107600	OAJ03941	P0CG63	P10659	mint	affinity chromatography technology	covalent binding	0.44	15699485
TraesCS2B02G107800	OAJ03941	7316	852113	hpidb	affinity chromatography technology	physical association	-	23801757
TraesCS2B02G107800	OAJ03941	7316	850877	hpidb	affinity chromatography technology	physical association	-	23801757
TraesCS2B02G107800	OAJ03941	P0CG63	P10659	mint	affinity chromatography technology	covalent binding	0.44	15699485
TraesCS2B02G113800	OAJ03941	P06704	P10659	mint	tandem affinity purification	physical association	0.40	16554755
TraesCS2B02G121500	OAJ03941	P32491	P10659	mint	anti tag coimmunoprecipitation	association	0.53	20489023
TraesCS2B02G121500	OAJ03941	P38692	P10659	mint	tandem affinity purification	association	0.35	20489023
TraesCS2B02G124100	OAJ03941	P32491	P10659	mint	anti tag coimmunoprecipitation	association	0.53	20489023
TraesCS2B02G134500	OAJ03941	Q9Y4P8	Q8ZHG7	hpidb	two hybrid pooling approach	physical association	author score:2|0.37	IM-13779
TraesCS2B02G134900	OAJ03941	Q9Y4P8	Q8ZHG7	hpidb	two hybrid pooling approach	physical association	author score:2|0.37	IM-13779
TraesCS2B02G137800	OAJ03941	P32491	P10659	mint	anti tag coimmunoprecipitation	association	0.53	20489023
TraesCS2B02G163000	OAJ03941	P32491	P10659	mint	anti tag coimmunoprecipitation	association	0.53	20489023
TraesCS2B02G167800	OAJ03941	7316	852113	hpidb	affinity chromatography technology	physical association	-	23801757
TraesCS2B02G167800	OAJ03941	7316	850877	hpidb	affinity chromatography technology	physical association	-	23801757
TraesCS2B02G167800	OAJ03941	P0CG63	P10659	mint	affinity chromatography technology	covalent binding	0.44	15699485
TraesCS2B02G175800	OAJ03941	P32491	P10659	mint	anti tag coimmunoprecipitation	association	0.53	20489023
TraesCS2B02G175800	OAJ03941	P38692	P10659	mint	tandem affinity purification	association	0.35	20489023
TraesCS2B02G181600	OAJ03941	Q03250	Q9LUT2	mint	pull down	association	0.35	23395902
TraesCS2B02G189600	OAJ03941	P38692	P10659	mint	tandem affinity purification	association	0.35	20489023
TraesCS2B02G189600	OAJ03941	Q08217	P10659	mint	tandem affinity purification	association	0.35	20489023
TraesCS2B02G191800	OAJ03941	P38692	P10659	mint	tandem affinity purification	association	0.35	20489023
TraesCS2B02G195400	OAJ03941	Q03250	Q9LUT2	mint	pull down	association	0.35	23395902
TraesCS2B02G197000	OAJ03941	P32491	P10659	mint	anti tag coimmunoprecipitation	association	0.53	20489023
TraesCS2B02G216800	OAJ03941	P38692	P10659	mint	tandem affinity purification	association	0.35	20489023
TraesCS2B02G237100	OAJ03941	Q03250	Q9LUT2	mint	pull down	association	0.35	23395902
TraesCS2B02G242600	OAJ03941	P32491	P10659	mint	anti tag coimmunoprecipitation	association	0.53	20489023
TraesCS2B02G242600	OAJ03941	P38692	P10659	mint	tandem affinity purification	association	0.35	20489023
TraesCS2B02G243100	OAJ03941	P32491	P10659	mint	anti tag coimmunoprecipitation	association	0.53	20489023
TraesCS2B02G243100	OAJ03941	P38692	P10659	mint	tandem affinity purification	association	0.35	20489023
TraesCS2B02G247400	OAJ03941	Q03250	Q9LUT2	mint	pull down	association	0.35	23395902
TraesCS2B02G248700	OAJ03941	P38692	P10659	mint	tandem affinity purification	association	0.35	20489023
TraesCS2B02G249900	OAJ03941	P38692	P10659	mint	tandem affinity purification	association	0.35	20489023
TraesCS2B02G260500	OAJ03941	P29448	Q9LUT2	mint	affinity chromatography technology	association	0.35	fj-13-0157
TraesCS2B02G271300	OAJ03941	Q03250	Q9LUT2	mint	pull down	association	0.35	23395902
TraesCS2B02G271700	OAJ03941	P32491	P10659	mint	anti tag coimmunoprecipitation	association	0.53	20489023
TraesCS2B02G271700	OAJ03941	P38692	P10659	mint	tandem affinity purification	association	0.35	20489023
TraesCS2B02G294500	OAJ03941	Q13451	Q8ZHG7	hpidb	two hybrid pooling approach	physical association	author score:1|0.37	IM-13779
TraesCS2B02G302800	OAJ03941	P32491	P10659	mint	anti tag coimmunoprecipitation	association	0.53	20489023
TraesCS2B02G302800	OAJ03941	P38692	P10659	mint	tandem affinity purification	association	0.35	20489023
TraesCS2B02G312500	OAJ03941	Q03250	Q9LUT2	mint	pull down	association	0.35	23395902
TraesCS2B02G328500	OAJ03941	P0A817	P0A6F5	mint	molecular sieving	direct interaction	0.59	18418386
TraesCS2B02G335700	OAJ03941	Q03250	Q9LUT2	mint	pull down	association	0.35	23395902
TraesCS2B02G348500	OAJ03941	P31153	Q8ZEG8	hpidb	two hybrid pooling approach	physical association	author score:1|0.37	IM-13779
TraesCS2B02G365900	OAJ03941	P32491	P10659	mint	anti tag coimmunoprecipitation	association	0.53	20489023
TraesCS2B02G377100	OAJ03941	P32491	P10659	mint	anti tag coimmunoprecipitation	association	0.53	20489023
TraesCS2B02G378400	OAJ03941	Q03250	Q9LUT2	mint	pull down	association	0.35	23395902
TraesCS2B02G384800	OAJ03941	P32491	P10659	mint	anti tag coimmunoprecipitation	association	0.53	20489023
TraesCS2B02G389500	OAJ03941	P29448	Q9LUT2	mint	affinity chromatography technology	association	0.35	fj-13-0157
TraesCS2B02G398900	OAJ03941	P38692	P10659	mint	tandem affinity purification	association	0.35	20489023
TraesCS2B02G422500	OAJ03941	P38692	P10659	mint	tandem affinity purification	association	0.35	20489023
TraesCS2B02G426500	OAJ03941	7316	852113	hpidb	affinity chromatography technology	physical association	-	23801757
TraesCS2B02G426500	OAJ03941	7316	850877	hpidb	affinity chromatography technology	physical association	-	23801757
TraesCS2B02G426500	OAJ03941	P0CG63	P10659	mint	affinity chromatography technology	covalent binding	0.44	15699485
TraesCS2B02G450800	OAJ03941	P32565	P10659	mint	tandem affinity purification	physical association	0.56	16554755
TraesCS2B02G450800	OAJ03941	P10659	P32565	mint	tandem affinity purification	physical association	0.56	16554755
TraesCS2B02G469100	OAJ03941	Q03250	Q9LUT2	mint	pull down	association	0.35	23395902
TraesCS2B02G480500	OAJ03941	7316	852113	hpidb	affinity chromatography technology	physical association	-	23801757
TraesCS2B02G480500	OAJ03941	7316	850877	hpidb	affinity chromatography technology	physical association	-	23801757
TraesCS2B02G480500	OAJ03941	P0CG63	P10659	mint	affinity chromatography technology	covalent binding	0.44	15699485
TraesCS2B02G480600	OAJ03941	7316	852113	hpidb	affinity chromatography technology	physical association	-	23801757
TraesCS2B02G480600	OAJ03941	7316	850877	hpidb	affinity chromatography technology	physical association	-	23801757
TraesCS2B02G480600	OAJ03941	P0CG63	P10659	mint	affinity chromatography technology	covalent binding	0.44	15699485
TraesCS2B02G484300	OAJ03941	P32491	P10659	mint	anti tag coimmunoprecipitation	association	0.53	20489023
TraesCS2B02G484300	OAJ03941	P38692	P10659	mint	tandem affinity purification	association	0.35	20489023
TraesCS2B02G505100	OAJ03941	P29448	Q9LUT2	mint	affinity chromatography technology	association	0.35	fj-13-0157
TraesCS2B02G506000	OAJ03941	P32491	P10659	mint	anti tag coimmunoprecipitation	association	0.53	20489023
TraesCS2B02G506000	OAJ03941	P38692	P10659	mint	tandem affinity purification	association	0.35	20489023
TraesCS2B02G506000	OAJ03941	Q08217	P10659	mint	tandem affinity purification	association	0.35	20489023
TraesCS2B02G512200	OAJ03941	P38692	P10659	mint	tandem affinity purification	association	0.35	20489023
TraesCS2B02G521800	OAJ03941	Q08217	P10659	mint	tandem affinity purification	association	0.35	20489023
TraesCS2B02G528600	OAJ03941	P32491	P10659	mint	anti tag coimmunoprecipitation	association	0.53	20489023
TraesCS2B02G531800	OAJ03941	P32491	P10659	mint	anti tag coimmunoprecipitation	association	0.53	20489023
TraesCS2B02G531800	OAJ03941	P38692	P10659	mint	tandem affinity purification	association	0.35	20489023
TraesCS2B02G532000	OAJ03941	P32491	P10659	mint	anti tag coimmunoprecipitation	association	0.53	20489023
TraesCS2B02G532100	OAJ03941	P32491	P10659	mint	anti tag coimmunoprecipitation	association	0.53	20489023
TraesCS2B02G547000	OAJ03941	P31153	Q5NFK5	hpidb	two hybrid pooling approach	physical association	author score:4|0.37	IM-13779
TraesCS2B02G552400	OAJ03941	P31153	Q5NID2	hpidb	two hybrid pooling approach	physical association	author score:2|0.37	IM-13779
TraesCS2B02G562500	OAJ03941	P38692	P10659	mint	tandem affinity purification	association	0.35	20489023
TraesCS2B02G567900	OAJ03941	P32491	P10659	mint	anti tag coimmunoprecipitation	association	0.53	20489023
TraesCS2B02G567900	OAJ03941	Q08217	P10659	mint	tandem affinity purification	association	0.35	20489023
TraesCS2B02G576400	OAJ03941	P32491	P10659	mint	anti tag coimmunoprecipitation	association	0.53	20489023
TraesCS2B02G594100	OAJ03941	P38692	P10659	mint	tandem affinity purification	association	0.35	20489023
TraesCS2B02G610000	OAJ03941	P32491	P10659	mint	anti tag coimmunoprecipitation	association	0.53	20489023
TraesCS2B02G610200	OAJ03941	P38692	P10659	mint	tandem affinity purification	association	0.35	20489023
TraesCS2B02G611700	OAJ03941	P29448	Q9LUT2	mint	affinity chromatography technology	association	0.35	fj-13-0157
TraesCS2B02G621900	OAJ03941	P38692	P10659	mint	tandem affinity purification	association	0.35	20489023
TraesCS2B02G630000	OAJ03941	Q08217	P10659	mint	tandem affinity purification	association	0.35	20489023
TraesCS2D02G042300	OAJ03941	P31153	P19358	hpidb	two hybrid array	physical association	0.56	27107014
TraesCS2D02G042300	OAJ03941	P31153	P19358	hpidb	validated two hybrid	physical association	0.56	27107014
TraesCS2D02G042300	OAJ03941	P31153	P19358	hpidb	two hybrid pooling approach	physical association	0.56	27107014
TraesCS2D02G042300	OAJ03941	P31153	P10659	hpidb	two hybrid array	physical association	0.56	27107014
TraesCS2D02G042300	OAJ03941	P31153	P10659	hpidb	two hybrid pooling approach	physical association	0.56	27107014
TraesCS2D02G042300	OAJ03941	P31153	P10659	hpidb	validated two hybrid	physical association	0.56	27107014
TraesCS2D02G042300	OAJ03941	P10659	P19358	mint	inferred by author	association	0.77	16554755
TraesCS2D02G042300	OAJ03941	P10659	P19358	mint	tandem affinity purification	physical association	0.77	16554755
TraesCS2D02G049500	OAJ03941	P0A817	P0A6F5	mint	molecular sieving	direct interaction	0.59	18418386
TraesCS2D02G050300	OAJ03941	Q13451	Q8ZHG7	hpidb	two hybrid pooling approach	physical association	author score:1|0.37	IM-13779
TraesCS2D02G079200	OAJ03941	P32491	P10659	mint	anti tag coimmunoprecipitation	association	0.53	20489023
TraesCS2D02G088300	OAJ03941	P32491	P10659	mint	anti tag coimmunoprecipitation	association	0.53	20489023
TraesCS2D02G092200	OAJ03941	7316	852113	hpidb	affinity chromatography technology	physical association	-	23801757
TraesCS2D02G092200	OAJ03941	7316	850877	hpidb	affinity chromatography technology	physical association	-	23801757
TraesCS2D02G092200	OAJ03941	P0CG63	P10659	mint	affinity chromatography technology	covalent binding	0.44	15699485
TraesCS2D02G092300	OAJ03941	7316	852113	hpidb	affinity chromatography technology	physical association	-	23801757
TraesCS2D02G092300	OAJ03941	7316	850877	hpidb	affinity chromatography technology	physical association	-	23801757
TraesCS2D02G092300	OAJ03941	P0CG63	P10659	mint	affinity chromatography technology	covalent binding	0.44	15699485
TraesCS2D02G104200	OAJ03941	P32491	P10659	mint	anti tag coimmunoprecipitation	association	0.53	20489023
TraesCS2D02G104200	OAJ03941	P38692	P10659	mint	tandem affinity purification	association	0.35	20489023
TraesCS2D02G105900	OAJ03941	P32491	P10659	mint	anti tag coimmunoprecipitation	association	0.53	20489023
TraesCS2D02G116100	OAJ03941	Q9Y4P8	Q8ZHG7	hpidb	two hybrid pooling approach	physical association	author score:2|0.37	IM-13779
TraesCS2D02G155700	OAJ03941	P32491	P10659	mint	anti tag coimmunoprecipitation	association	0.53	20489023
TraesCS2D02G155700	OAJ03941	P38692	P10659	mint	tandem affinity purification	association	0.35	20489023
TraesCS2D02G161900	OAJ03941	Q03250	Q9LUT2	mint	pull down	association	0.35	23395902
TraesCS2D02G170700	OAJ03941	P38692	P10659	mint	tandem affinity purification	association	0.35	20489023
TraesCS2D02G170700	OAJ03941	Q08217	P10659	mint	tandem affinity purification	association	0.35	20489023
TraesCS2D02G197600	OAJ03941	Q12222	P10659	mint	anti tag coimmunoprecipitation	association	0.35	20489023
TraesCS2D02G197600	OAJ03941	P38692	P10659	mint	tandem affinity purification	association	0.35	20489023
TraesCS2D02G217900	OAJ03941	Q03250	Q9LUT2	mint	pull down	association	0.35	23395902
TraesCS2D02G223400	OAJ03941	P32491	P10659	mint	anti tag coimmunoprecipitation	association	0.53	20489023
TraesCS2D02G227900	OAJ03941	Q03250	Q9LUT2	mint	pull down	association	0.35	23395902
TraesCS2D02G229100	OAJ03941	P38692	P10659	mint	tandem affinity purification	association	0.35	20489023
TraesCS2D02G232200	OAJ03941	P38692	P10659	mint	tandem affinity purification	association	0.35	20489023
TraesCS2D02G244400	OAJ03941	P29448	Q9LUT2	mint	affinity chromatography technology	association	0.35	fj-13-0157
TraesCS2D02G251000	OAJ03941	Q03250	Q9LUT2	mint	pull down	association	0.35	23395902
TraesCS2D02G252600	OAJ03941	P32491	P10659	mint	anti tag coimmunoprecipitation	association	0.53	20489023
TraesCS2D02G252600	OAJ03941	P38692	P10659	mint	tandem affinity purification	association	0.35	20489023
TraesCS2D02G266400	OAJ03941	Q03250	Q9LUT2	mint	pull down	association	0.35	23395902
TraesCS2D02G276000	OAJ03941	Q13451	Q8ZHG7	hpidb	two hybrid pooling approach	physical association	author score:1|0.37	IM-13779
TraesCS2D02G284200	OAJ03941	P32491	P10659	mint	anti tag coimmunoprecipitation	association	0.53	20489023
TraesCS2D02G284200	OAJ03941	P38692	P10659	mint	tandem affinity purification	association	0.35	20489023
TraesCS2D02G294000	OAJ03941	Q03250	Q9LUT2	mint	pull down	association	0.35	23395902
TraesCS2D02G302400	OAJ03941	Q03250	Q9LUT2	mint	pull down	association	0.35	23395902
TraesCS2D02G302500	OAJ03941	P38692	P10659	mint	tandem affinity purification	association	0.35	20489023
TraesCS2D02G302500	OAJ03941	Q08217	P10659	mint	tandem affinity purification	association	0.35	20489023
TraesCS2D02G310000	OAJ03941	P0A817	P0A6F5	mint	molecular sieving	direct interaction	0.59	18418386
TraesCS2D02G315400	OAJ03941	Q03250	Q9LUT2	mint	pull down	association	0.35	23395902
TraesCS2D02G329500	OAJ03941	P31153	Q8ZEG8	hpidb	two hybrid pooling approach	physical association	author score:1|0.37	IM-13779
TraesCS2D02G358000	OAJ03941	Q03250	Q9LUT2	mint	pull down	association	0.35	23395902
TraesCS2D02G368700	OAJ03941	P29448	Q9LUT2	mint	affinity chromatography technology	association	0.35	fj-13-0157
TraesCS2D02G378100	OAJ03941	P38692	P10659	mint	tandem affinity purification	association	0.35	20489023
TraesCS2D02G386900	OAJ03941	Q12222	P10659	mint	anti tag coimmunoprecipitation	association	0.35	20489023
TraesCS2D02G405500	OAJ03941	7316	852113	hpidb	affinity chromatography technology	physical association	-	23801757
TraesCS2D02G405500	OAJ03941	7316	850877	hpidb	affinity chromatography technology	physical association	-	23801757
TraesCS2D02G405500	OAJ03941	P0CG63	P10659	mint	affinity chromatography technology	covalent binding	0.44	15699485
TraesCS2D02G427700	OAJ03941	P32565	P10659	mint	tandem affinity purification	physical association	0.56	16554755
TraesCS2D02G427700	OAJ03941	P10659	P32565	mint	tandem affinity purification	physical association	0.56	16554755
TraesCS2D02G427800	OAJ03941	P32491	P10659	mint	anti tag coimmunoprecipitation	association	0.53	20489023
TraesCS2D02G427800	OAJ03941	P38692	P10659	mint	tandem affinity purification	association	0.35	20489023
TraesCS2D02G427800	OAJ03941	Q08217	P10659	mint	tandem affinity purification	association	0.35	20489023
TraesCS2D02G447500	OAJ03941	Q03250	Q9LUT2	mint	pull down	association	0.35	23395902
TraesCS2D02G458600	OAJ03941	7316	852113	hpidb	affinity chromatography technology	physical association	-	23801757
TraesCS2D02G458600	OAJ03941	7316	850877	hpidb	affinity chromatography technology	physical association	-	23801757
TraesCS2D02G458600	OAJ03941	P0CG63	P10659	mint	affinity chromatography technology	covalent binding	0.44	15699485
TraesCS2D02G458700	OAJ03941	7316	852113	hpidb	affinity chromatography technology	physical association	-	23801757
TraesCS2D02G458700	OAJ03941	7316	850877	hpidb	affinity chromatography technology	physical association	-	23801757
TraesCS2D02G458700	OAJ03941	P0CG63	P10659	mint	affinity chromatography technology	covalent binding	0.44	15699485
TraesCS2D02G459000	OAJ03941	7316	852113	hpidb	affinity chromatography technology	physical association	-	23801757
TraesCS2D02G459000	OAJ03941	7316	850877	hpidb	affinity chromatography technology	physical association	-	23801757
TraesCS2D02G459000	OAJ03941	P0CG63	P10659	mint	affinity chromatography technology	covalent binding	0.44	15699485
TraesCS2D02G459100	OAJ03941	7316	852113	hpidb	affinity chromatography technology	physical association	-	23801757
TraesCS2D02G459100	OAJ03941	7316	850877	hpidb	affinity chromatography technology	physical association	-	23801757
TraesCS2D02G459100	OAJ03941	P0CG63	P10659	mint	affinity chromatography technology	covalent binding	0.44	15699485
TraesCS2D02G459200	OAJ03941	7316	852113	hpidb	affinity chromatography technology	physical association	-	23801757
TraesCS2D02G459200	OAJ03941	7316	850877	hpidb	affinity chromatography technology	physical association	-	23801757
TraesCS2D02G459200	OAJ03941	P0CG63	P10659	mint	affinity chromatography technology	covalent binding	0.44	15699485
TraesCS2D02G463100	OAJ03941	P32491	P10659	mint	anti tag coimmunoprecipitation	association	0.53	20489023
TraesCS2D02G463100	OAJ03941	P38692	P10659	mint	tandem affinity purification	association	0.35	20489023
TraesCS2D02G472700	OAJ03941	Q03250	Q9LUT2	mint	pull down	association	0.35	23395902
TraesCS2D02G474700	OAJ03941	7316	852113	hpidb	affinity chromatography technology	physical association	-	23801757
TraesCS2D02G474700	OAJ03941	7316	850877	hpidb	affinity chromatography technology	physical association	-	23801757
TraesCS2D02G474700	OAJ03941	P0CG63	P10659	mint	affinity chromatography technology	covalent binding	0.44	15699485
TraesCS2D02G479600	OAJ03941	P29448	Q9LUT2	mint	affinity chromatography technology	association	0.35	fj-13-0157
TraesCS2D02G493700	OAJ03941	Q08217	P10659	mint	tandem affinity purification	association	0.35	20489023
TraesCS2D02G500900	OAJ03941	P32491	P10659	mint	anti tag coimmunoprecipitation	association	0.53	20489023
TraesCS2D02G502500	OAJ03941	P38692	P10659	mint	tandem affinity purification	association	0.35	20489023
TraesCS2D02G504300	OAJ03941	P32491	P10659	mint	anti tag coimmunoprecipitation	association	0.53	20489023
TraesCS2D02G504400	OAJ03941	P32491	P10659	mint	anti tag coimmunoprecipitation	association	0.53	20489023
TraesCS2D02G511400	OAJ03941	P32491	P10659	mint	anti tag coimmunoprecipitation	association	0.53	20489023
TraesCS2D02G520000	OAJ03941	P31153	Q5NFK5	hpidb	two hybrid pooling approach	physical association	author score:4|0.37	IM-13779
TraesCS2D02G534800	OAJ03941	P38692	P10659	mint	tandem affinity purification	association	0.35	20489023
TraesCS2D02G546800	OAJ03941	P32491	P10659	mint	anti tag coimmunoprecipitation	association	0.53	20489023
TraesCS2D02G564300	OAJ03941	P38692	P10659	mint	tandem affinity purification	association	0.35	20489023
TraesCS2D02G572000	OAJ03941	P38692	P10659	mint	tandem affinity purification	association	0.35	20489023
TraesCS2D02G577000	OAJ03941	Q08217	P10659	mint	tandem affinity purification	association	0.35	20489023
TraesCS2D02G580700	OAJ03941	7316	852113	hpidb	affinity chromatography technology	physical association	-	23801757
TraesCS2D02G580700	OAJ03941	7316	850877	hpidb	affinity chromatography technology	physical association	-	23801757
TraesCS2D02G580700	OAJ03941	P0CG63	P10659	mint	affinity chromatography technology	covalent binding	0.44	15699485
TraesCS2D02G586200	OAJ03941	P29448	Q9LUT2	mint	affinity chromatography technology	association	0.35	fj-13-0157
TraesCS2D02G588200	OAJ03941	P38692	P10659	mint	tandem affinity purification	association	0.35	20489023
TraesCS2D02G588700	OAJ03941	P32491	P10659	mint	anti tag coimmunoprecipitation	association	0.53	20489023
TraesCS2D02G588700	OAJ03941	P38692	P10659	mint	tandem affinity purification	association	0.35	20489023
TraesCS3A02G013400	OAJ03941	P32491	P10659	mint	anti tag coimmunoprecipitation	association	0.53	20489023
TraesCS3A02G016500	OAJ03941	P32491	P10659	mint	anti tag coimmunoprecipitation	association	0.53	20489023
TraesCS3A02G016500	OAJ03941	P38692	P10659	mint	tandem affinity purification	association	0.35	20489023
TraesCS3A02G018200	OAJ03941	P32491	P10659	mint	anti tag coimmunoprecipitation	association	0.53	20489023
TraesCS3A02G018300	OAJ03941	P32491	P10659	mint	anti tag coimmunoprecipitation	association	0.53	20489023
TraesCS3A02G018500	OAJ03941	P32491	P10659	mint	anti tag coimmunoprecipitation	association	0.53	20489023
TraesCS3A02G019400	OAJ03941	P29448	Q9LUT2	mint	affinity chromatography technology	association	0.35	fj-13-0157
TraesCS3A02G040300	OAJ03941	7316	852113	hpidb	affinity chromatography technology	physical association	-	23801757
TraesCS3A02G040300	OAJ03941	7316	850877	hpidb	affinity chromatography technology	physical association	-	23801757
TraesCS3A02G040300	OAJ03941	P0CG63	P10659	mint	affinity chromatography technology	covalent binding	0.44	15699485
TraesCS3A02G040600	OAJ03941	7316	852113	hpidb	affinity chromatography technology	physical association	-	23801757
TraesCS3A02G040600	OAJ03941	7316	850877	hpidb	affinity chromatography technology	physical association	-	23801757
TraesCS3A02G040600	OAJ03941	P0CG63	P10659	mint	affinity chromatography technology	covalent binding	0.44	15699485
TraesCS3A02G045200	OAJ03941	P38692	P10659	mint	tandem affinity purification	association	0.35	20489023
TraesCS3A02G063800	OAJ03941	P32491	P10659	mint	anti tag coimmunoprecipitation	association	0.53	20489023
TraesCS3A02G063800	OAJ03941	P38692	P10659	mint	tandem affinity purification	association	0.35	20489023
TraesCS3A02G073900	OAJ03941	P32491	P10659	mint	anti tag coimmunoprecipitation	association	0.53	20489023
TraesCS3A02G095300	OAJ03941	Q9Y4P8	Q8ZHG7	hpidb	two hybrid pooling approach	physical association	author score:2|0.37	IM-13779
TraesCS3A02G107900	OAJ03941	P32491	P10659	mint	anti tag coimmunoprecipitation	association	0.53	20489023
TraesCS3A02G107900	OAJ03941	P38692	P10659	mint	tandem affinity purification	association	0.35	20489023
TraesCS3A02G111500	OAJ03941	P47897	Q8ZHG7	hpidb	two hybrid pooling approach	physical association	author score:1|0.37	IM-13779
TraesCS3A02G128200	OAJ03941	P32491	P10659	mint	anti tag coimmunoprecipitation	association	0.53	20489023
TraesCS3A02G133000	OAJ03941	Q12222	P10659	mint	anti tag coimmunoprecipitation	association	0.35	20489023
TraesCS3A02G133000	OAJ03941	P32491	P10659	mint	anti tag coimmunoprecipitation	association	0.53	20489023
TraesCS3A02G133000	OAJ03941	P38692	P10659	mint	tandem affinity purification	association	0.35	20489023
TraesCS3A02G136500	OAJ03941	Q12222	P10659	mint	anti tag coimmunoprecipitation	association	0.35	20489023
TraesCS3A02G164200	OAJ03941	Q12222	P10659	mint	anti tag coimmunoprecipitation	association	0.35	20489023
TraesCS3A02G178400	OAJ03941	P38692	P10659	mint	tandem affinity purification	association	0.35	20489023
TraesCS3A02G184500	OAJ03941	P06704	P10659	mint	tandem affinity purification	physical association	0.40	16554755
TraesCS3A02G186200	OAJ03941	P47897	Q8ZHG7	hpidb	two hybrid pooling approach	physical association	author score:1|0.37	IM-13779
TraesCS3A02G191900	OAJ03941	P06704	P10659	mint	tandem affinity purification	physical association	0.40	16554755
TraesCS3A02G195300	OAJ03941	P31153	P19358	hpidb	two hybrid array	physical association	0.56	27107014
TraesCS3A02G195300	OAJ03941	P31153	P19358	hpidb	validated two hybrid	physical association	0.56	27107014
TraesCS3A02G195300	OAJ03941	P31153	P19358	hpidb	two hybrid pooling approach	physical association	0.56	27107014
TraesCS3A02G195300	OAJ03941	P31153	P10659	hpidb	two hybrid array	physical association	0.56	27107014
TraesCS3A02G195300	OAJ03941	P31153	P10659	hpidb	two hybrid pooling approach	physical association	0.56	27107014
TraesCS3A02G195300	OAJ03941	P31153	P10659	hpidb	validated two hybrid	physical association	0.56	27107014
TraesCS3A02G195300	OAJ03941	P10659	P19358	mint	inferred by author	association	0.77	16554755
TraesCS3A02G195300	OAJ03941	P10659	P19358	mint	tandem affinity purification	physical association	0.77	16554755
TraesCS3A02G216300	OAJ03941	P06704	P10659	mint	tandem affinity purification	physical association	0.40	16554755
TraesCS3A02G224900	OAJ03941	P38692	P10659	mint	tandem affinity purification	association	0.35	20489023
TraesCS3A02G230500	OAJ03941	Q08217	P10659	mint	tandem affinity purification	association	0.35	20489023
TraesCS3A02G234000	OAJ03941	O15164	P31153	mint	tandem affinity purification	association	0.35	10.1016/j.celrep.2014.05.050
TraesCS3A02G234100	OAJ03941	O15164	P31153	mint	tandem affinity purification	association	0.35	10.1016/j.celrep.2014.05.050
TraesCS3A02G234600	OAJ03941	O15164	P31153	mint	tandem affinity purification	association	0.35	10.1016/j.celrep.2014.05.050
TraesCS3A02G247700	OAJ03941	Q12222	P10659	mint	anti tag coimmunoprecipitation	association	0.35	20489023
TraesCS3A02G247700	OAJ03941	P32491	P10659	mint	anti tag coimmunoprecipitation	association	0.53	20489023
TraesCS3A02G247700	OAJ03941	P38692	P10659	mint	tandem affinity purification	association	0.35	20489023
TraesCS3A02G256300	OAJ03941	P32491	P10659	mint	anti tag coimmunoprecipitation	association	0.53	20489023
TraesCS3A02G272900	OAJ03941	P32491	P10659	mint	anti tag coimmunoprecipitation	association	0.53	20489023
TraesCS3A02G282800	OAJ03941	P38692	P10659	mint	tandem affinity purification	association	0.35	20489023
TraesCS3A02G298000	OAJ03941	P06704	P10659	mint	tandem affinity purification	physical association	0.40	16554755
TraesCS3A02G298100	OAJ03941	P06704	P10659	mint	tandem affinity purification	physical association	0.40	16554755
TraesCS3A02G305900	OAJ03941	P38692	P10659	mint	tandem affinity purification	association	0.35	20489023
TraesCS3A02G306000	OAJ03941	P38692	P10659	mint	tandem affinity purification	association	0.35	20489023
TraesCS3A02G313300	OAJ03941	Q12222	P10659	mint	anti tag coimmunoprecipitation	association	0.35	20489023
TraesCS3A02G315400	OAJ03941	P06704	P10659	mint	tandem affinity purification	physical association	0.40	16554755
TraesCS3A02G320200	OAJ03941	Q9H1Z4	Q8ZHG7	hpidb	two hybrid pooling approach	physical association	author score:1|0.37	IM-13779
TraesCS3A02G335000	OAJ03941	P06704	P10659	mint	tandem affinity purification	physical association	0.40	16554755
TraesCS3A02G341000	OAJ03941	P31153	Q81X77	hpidb	two hybrid pooling approach	physical association	author score:1|0.37	IM-13779
TraesCS3A02G346100	OAJ03941	P32491	P10659	mint	anti tag coimmunoprecipitation	association	0.53	20489023
TraesCS3A02G381100	OAJ03941	P38692	P10659	mint	tandem affinity purification	association	0.35	20489023
TraesCS3A02G381100	OAJ03941	Q08217	P10659	mint	tandem affinity purification	association	0.35	20489023
TraesCS3A02G418400	OAJ03941	P29448	Q9LUT2	mint	affinity chromatography technology	association	0.35	fj-13-0157
TraesCS3A02G418890	OAJ03941	Q03250	Q9LUT2	mint	pull down	association	0.35	23395902
TraesCS3A02G419000	OAJ03941	P38746	P19358	mint	tandem affinity purification	physical association	0.40	16554755
TraesCS3A02G419100	OAJ03941	P38746	P19358	mint	tandem affinity purification	physical association	0.40	16554755
TraesCS3A02G420200	OAJ03941	P38692	P10659	mint	tandem affinity purification	association	0.35	20489023
TraesCS3A02G421300	OAJ03941	Q13451	Q8ZHG7	hpidb	two hybrid pooling approach	physical association	author score:1|0.37	IM-13779
TraesCS3A02G422000	OAJ03941	Q13451	Q8ZHG7	hpidb	two hybrid pooling approach	physical association	author score:1|0.37	IM-13779
TraesCS3A02G422600	OAJ03941	Q03250	Q9LUT2	mint	pull down	association	0.35	23395902
TraesCS3A02G447300	OAJ03941	P32491	P10659	mint	anti tag coimmunoprecipitation	association	0.53	20489023
TraesCS3A02G453200	OAJ03941	Q9Y4P8	Q8ZHG7	hpidb	two hybrid pooling approach	physical association	author score:2|0.37	IM-13779
TraesCS3A02G485000	OAJ03941	Q03250	Q9LUT2	mint	pull down	association	0.35	23395902
TraesCS3A02G488400	OAJ03941	P06704	P10659	mint	tandem affinity purification	physical association	0.40	16554755
TraesCS3A02G492400	OAJ03941	P06704	P10659	mint	tandem affinity purification	physical association	0.40	16554755
TraesCS3A02G492600	OAJ03941	P06704	P10659	mint	tandem affinity purification	physical association	0.40	16554755
TraesCS3A02G492700	OAJ03941	P06704	P10659	mint	tandem affinity purification	physical association	0.40	16554755
TraesCS3A02G492800	OAJ03941	P06704	P10659	mint	tandem affinity purification	physical association	0.40	16554755
TraesCS3A02G494100	OAJ03941	P32491	P10659	mint	anti tag coimmunoprecipitation	association	0.53	20489023
TraesCS3A02G494100	OAJ03941	P38692	P10659	mint	tandem affinity purification	association	0.35	20489023
TraesCS3A02G503700	OAJ03941	7316	852113	hpidb	affinity chromatography technology	physical association	-	23801757
TraesCS3A02G503700	OAJ03941	7316	850877	hpidb	affinity chromatography technology	physical association	-	23801757
TraesCS3A02G503700	OAJ03941	P0CG63	P10659	mint	affinity chromatography technology	covalent binding	0.44	15699485
TraesCS3A02G503800	OAJ03941	7316	852113	hpidb	affinity chromatography technology	physical association	-	23801757
TraesCS3A02G503800	OAJ03941	7316	850877	hpidb	affinity chromatography technology	physical association	-	23801757
TraesCS3A02G503800	OAJ03941	P0CG63	P10659	mint	affinity chromatography technology	covalent binding	0.44	15699485
TraesCS3A02G503900	OAJ03941	7316	852113	hpidb	affinity chromatography technology	physical association	-	23801757
TraesCS3A02G503900	OAJ03941	7316	850877	hpidb	affinity chromatography technology	physical association	-	23801757
TraesCS3A02G503900	OAJ03941	P0CG63	P10659	mint	affinity chromatography technology	covalent binding	0.44	15699485
TraesCS3A02G504000	OAJ03941	7316	852113	hpidb	affinity chromatography technology	physical association	-	23801757
TraesCS3A02G504000	OAJ03941	7316	850877	hpidb	affinity chromatography technology	physical association	-	23801757
TraesCS3A02G504000	OAJ03941	P0CG63	P10659	mint	affinity chromatography technology	covalent binding	0.44	15699485
TraesCS3A02G504100	OAJ03941	7316	852113	hpidb	affinity chromatography technology	physical association	-	23801757
TraesCS3A02G504100	OAJ03941	7316	850877	hpidb	affinity chromatography technology	physical association	-	23801757
TraesCS3A02G504100	OAJ03941	P0CG63	P10659	mint	affinity chromatography technology	covalent binding	0.44	15699485
TraesCS3A02G504200	OAJ03941	7316	852113	hpidb	affinity chromatography technology	physical association	-	23801757
TraesCS3A02G504200	OAJ03941	7316	850877	hpidb	affinity chromatography technology	physical association	-	23801757
TraesCS3A02G504200	OAJ03941	P0CG63	P10659	mint	affinity chromatography technology	covalent binding	0.44	15699485
TraesCS3A02G504300	OAJ03941	7316	852113	hpidb	affinity chromatography technology	physical association	-	23801757
TraesCS3A02G504300	OAJ03941	7316	850877	hpidb	affinity chromatography technology	physical association	-	23801757
TraesCS3A02G504300	OAJ03941	P0CG63	P10659	mint	affinity chromatography technology	covalent binding	0.44	15699485
TraesCS3A02G504400	OAJ03941	7316	852113	hpidb	affinity chromatography technology	physical association	-	23801757
TraesCS3A02G504400	OAJ03941	7316	850877	hpidb	affinity chromatography technology	physical association	-	23801757
TraesCS3A02G504400	OAJ03941	P0CG63	P10659	mint	affinity chromatography technology	covalent binding	0.44	15699485
TraesCS3A02G504500	OAJ03941	7316	852113	hpidb	affinity chromatography technology	physical association	-	23801757
TraesCS3A02G504500	OAJ03941	7316	850877	hpidb	affinity chromatography technology	physical association	-	23801757
TraesCS3A02G504500	OAJ03941	P0CG63	P10659	mint	affinity chromatography technology	covalent binding	0.44	15699485
TraesCS3A02G504600	OAJ03941	7316	852113	hpidb	affinity chromatography technology	physical association	-	23801757
TraesCS3A02G504600	OAJ03941	7316	850877	hpidb	affinity chromatography technology	physical association	-	23801757
TraesCS3A02G504600	OAJ03941	P0CG63	P10659	mint	affinity chromatography technology	covalent binding	0.44	15699485
TraesCS3A02G509000	OAJ03941	P29448	Q9LUT2	mint	affinity chromatography technology	association	0.35	fj-13-0157
TraesCS3A02G530200	OAJ03941	P38692	P10659	mint	tandem affinity purification	association	0.35	20489023
TraesCS3A02G534200	OAJ03941	Q03250	Q9LUT2	mint	pull down	association	0.35	23395902
TraesCS3B02G000400	OAJ03941	P32491	P10659	mint	anti tag coimmunoprecipitation	association	0.53	20489023
TraesCS3B02G001000	OAJ03941	P32491	P10659	mint	anti tag coimmunoprecipitation	association	0.53	20489023
TraesCS3B02G001200	OAJ03941	P32491	P10659	mint	anti tag coimmunoprecipitation	association	0.53	20489023
TraesCS3B02G007000	OAJ03941	P32491	P10659	mint	anti tag coimmunoprecipitation	association	0.53	20489023
TraesCS3B02G011500	OAJ03941	P32491	P10659	mint	anti tag coimmunoprecipitation	association	0.53	20489023
TraesCS3B02G024200	OAJ03941	P32491	P10659	mint	anti tag coimmunoprecipitation	association	0.53	20489023
TraesCS3B02G024200	OAJ03941	P38692	P10659	mint	tandem affinity purification	association	0.35	20489023
TraesCS3B02G038900	OAJ03941	P38692	P10659	mint	tandem affinity purification	association	0.35	20489023
TraesCS3B02G043200	OAJ03941	7316	852113	hpidb	affinity chromatography technology	physical association	-	23801757
TraesCS3B02G043200	OAJ03941	7316	850877	hpidb	affinity chromatography technology	physical association	-	23801757
TraesCS3B02G043200	OAJ03941	P0CG63	P10659	mint	affinity chromatography technology	covalent binding	0.44	15699485
TraesCS3B02G045500	OAJ03941	P06704	P10659	mint	tandem affinity purification	physical association	0.40	16554755
TraesCS3B02G054700	OAJ03941	P32491	P10659	mint	anti tag coimmunoprecipitation	association	0.53	20489023
TraesCS3B02G061600	OAJ03941	7316	852113	hpidb	affinity chromatography technology	physical association	-	23801757
TraesCS3B02G061600	OAJ03941	7316	850877	hpidb	affinity chromatography technology	physical association	-	23801757
TraesCS3B02G061600	OAJ03941	P0CG63	P10659	mint	affinity chromatography technology	covalent binding	0.44	15699485
TraesCS3B02G066300	OAJ03941	P32491	P10659	mint	anti tag coimmunoprecipitation	association	0.53	20489023
TraesCS3B02G079400	OAJ03941	P32491	P10659	mint	anti tag coimmunoprecipitation	association	0.53	20489023
TraesCS3B02G110900	OAJ03941	Q9Y4P8	Q8ZHG7	hpidb	two hybrid pooling approach	physical association	author score:2|0.37	IM-13779
TraesCS3B02G126500	OAJ03941	P32491	P10659	mint	anti tag coimmunoprecipitation	association	0.53	20489023
TraesCS3B02G126500	OAJ03941	P38692	P10659	mint	tandem affinity purification	association	0.35	20489023
TraesCS3B02G132300	OAJ03941	P47897	Q8ZHG7	hpidb	two hybrid pooling approach	physical association	author score:1|0.37	IM-13779
TraesCS3B02G147300	OAJ03941	P32491	P10659	mint	anti tag coimmunoprecipitation	association	0.53	20489023
TraesCS3B02G158600	OAJ03941	Q12222	P10659	mint	anti tag coimmunoprecipitation	association	0.35	20489023
TraesCS3B02G166600	OAJ03941	Q12222	P10659	mint	anti tag coimmunoprecipitation	association	0.35	20489023
TraesCS3B02G166600	OAJ03941	P32491	P10659	mint	anti tag coimmunoprecipitation	association	0.53	20489023
TraesCS3B02G166600	OAJ03941	P38692	P10659	mint	tandem affinity purification	association	0.35	20489023
TraesCS3B02G174800	OAJ03941	P32491	P10659	mint	anti tag coimmunoprecipitation	association	0.53	20489023
TraesCS3B02G175800	OAJ03941	P32491	P10659	mint	anti tag coimmunoprecipitation	association	0.53	20489023
TraesCS3B02G201800	OAJ03941	Q12222	P10659	mint	anti tag coimmunoprecipitation	association	0.35	20489023
TraesCS3B02G206800	OAJ03941	P32491	P10659	mint	anti tag coimmunoprecipitation	association	0.53	20489023
TraesCS3B02G206800	OAJ03941	P38692	P10659	mint	tandem affinity purification	association	0.35	20489023
TraesCS3B02G206900	OAJ03941	P32491	P10659	mint	anti tag coimmunoprecipitation	association	0.53	20489023
TraesCS3B02G206900	OAJ03941	P38692	P10659	mint	tandem affinity purification	association	0.35	20489023
TraesCS3B02G214400	OAJ03941	P06704	P10659	mint	tandem affinity purification	physical association	0.40	16554755
TraesCS3B02G215800	OAJ03941	P47897	Q8ZHG7	hpidb	two hybrid pooling approach	physical association	author score:1|0.37	IM-13779
TraesCS3B02G219900	OAJ03941	P06704	P10659	mint	tandem affinity purification	physical association	0.40	16554755
TraesCS3B02G221500	OAJ03941	P32491	P10659	mint	anti tag coimmunoprecipitation	association	0.53	20489023
TraesCS3B02G225300	OAJ03941	7316	852113	hpidb	affinity chromatography technology	physical association	-	23801757
TraesCS3B02G225300	OAJ03941	7316	850877	hpidb	affinity chromatography technology	physical association	-	23801757
TraesCS3B02G225300	OAJ03941	P0CG63	P10659	mint	affinity chromatography technology	covalent binding	0.44	15699485
TraesCS3B02G228500	OAJ03941	P31153	P19358	hpidb	two hybrid array	physical association	0.56	27107014
TraesCS3B02G228500	OAJ03941	P31153	P19358	hpidb	validated two hybrid	physical association	0.56	27107014
TraesCS3B02G228500	OAJ03941	P31153	P19358	hpidb	two hybrid pooling approach	physical association	0.56	27107014
TraesCS3B02G228500	OAJ03941	P31153	P10659	hpidb	two hybrid array	physical association	0.56	27107014
TraesCS3B02G228500	OAJ03941	P31153	P10659	hpidb	two hybrid pooling approach	physical association	0.56	27107014
TraesCS3B02G228500	OAJ03941	P31153	P10659	hpidb	validated two hybrid	physical association	0.56	27107014
TraesCS3B02G228500	OAJ03941	P10659	P19358	mint	inferred by author	association	0.77	16554755
TraesCS3B02G228500	OAJ03941	P10659	P19358	mint	tandem affinity purification	physical association	0.77	16554755
TraesCS3B02G237700	OAJ03941	A2A935	P31153	mint	anti tag coimmunoprecipitation	association	0.35	30462309
TraesCS3B02G245600	OAJ03941	P32491	P10659	mint	anti tag coimmunoprecipitation	association	0.53	20489023
TraesCS3B02G246100	OAJ03941	P06704	P10659	mint	tandem affinity purification	physical association	0.40	16554755
TraesCS3B02G259800	OAJ03941	Q08217	P10659	mint	tandem affinity purification	association	0.35	20489023
TraesCS3B02G265200	OAJ03941	O15164	P31153	mint	tandem affinity purification	association	0.35	10.1016/j.celrep.2014.05.050
TraesCS3B02G265300	OAJ03941	O15164	P31153	mint	tandem affinity purification	association	0.35	10.1016/j.celrep.2014.05.050
TraesCS3B02G271700	OAJ03941	Q12222	P10659	mint	anti tag coimmunoprecipitation	association	0.35	20489023
TraesCS3B02G271700	OAJ03941	P32491	P10659	mint	anti tag coimmunoprecipitation	association	0.53	20489023
TraesCS3B02G271700	OAJ03941	P38692	P10659	mint	tandem affinity purification	association	0.35	20489023
TraesCS3B02G288300	OAJ03941	P32491	P10659	mint	anti tag coimmunoprecipitation	association	0.53	20489023
TraesCS3B02G288300	OAJ03941	P38692	P10659	mint	tandem affinity purification	association	0.35	20489023
TraesCS3B02G289500	OAJ03941	P32491	P10659	mint	anti tag coimmunoprecipitation	association	0.53	20489023
TraesCS3B02G316500	OAJ03941	P38692	P10659	mint	tandem affinity purification	association	0.35	20489023
TraesCS3B02G330500	OAJ03941	P38692	P10659	mint	tandem affinity purification	association	0.35	20489023
TraesCS3B02G338400	OAJ03941	P06704	P10659	mint	tandem affinity purification	physical association	0.40	16554755
TraesCS3B02G338600	OAJ03941	P06704	P10659	mint	tandem affinity purification	physical association	0.40	16554755
TraesCS3B02G345700	OAJ03941	Q9H1Z4	Q8ZHG7	hpidb	two hybrid pooling approach	physical association	author score:1|0.37	IM-13779
TraesCS3B02G351500	OAJ03941	P06704	P10659	mint	tandem affinity purification	physical association	0.40	16554755
TraesCS3B02G351800	OAJ03941	P32491	P10659	mint	anti tag coimmunoprecipitation	association	0.53	20489023
TraesCS3B02G365900	OAJ03941	P06704	P10659	mint	tandem affinity purification	physical association	0.40	16554755
TraesCS3B02G373000	OAJ03941	P31153	Q81X77	hpidb	two hybrid pooling approach	physical association	author score:1|0.37	IM-13779
TraesCS3B02G377800	OAJ03941	P32491	P10659	mint	anti tag coimmunoprecipitation	association	0.53	20489023
TraesCS3B02G413800	OAJ03941	P38692	P10659	mint	tandem affinity purification	association	0.35	20489023
TraesCS3B02G413800	OAJ03941	Q08217	P10659	mint	tandem affinity purification	association	0.35	20489023
TraesCS3B02G453600	OAJ03941	P29448	Q9LUT2	mint	affinity chromatography technology	association	0.35	fj-13-0157
TraesCS3B02G454190	OAJ03941	Q03250	Q9LUT2	mint	pull down	association	0.35	23395902
TraesCS3B02G454300	OAJ03941	P38746	P19358	mint	tandem affinity purification	physical association	0.40	16554755
TraesCS3B02G455600	OAJ03941	P38692	P10659	mint	tandem affinity purification	association	0.35	20489023
TraesCS3B02G457500	OAJ03941	Q13451	Q8ZHG7	hpidb	two hybrid pooling approach	physical association	author score:1|0.37	IM-13779
TraesCS3B02G457900	OAJ03941	Q03250	Q9LUT2	mint	pull down	association	0.35	23395902
TraesCS3B02G483000	OAJ03941	P32491	P10659	mint	anti tag coimmunoprecipitation	association	0.53	20489023
TraesCS3B02G490900	OAJ03941	Q9Y4P8	Q8ZHG7	hpidb	two hybrid pooling approach	physical association	author score:2|0.37	IM-13779
TraesCS3B02G503700	OAJ03941	7316	852113	hpidb	affinity chromatography technology	physical association	-	23801757
TraesCS3B02G503700	OAJ03941	7316	850877	hpidb	affinity chromatography technology	physical association	-	23801757
TraesCS3B02G503700	OAJ03941	P0CG63	P10659	mint	affinity chromatography technology	covalent binding	0.44	15699485
TraesCS3B02G532600	OAJ03941	Q03250	Q9LUT2	mint	pull down	association	0.35	23395902
TraesCS3B02G536200	OAJ03941	P06704	P10659	mint	tandem affinity purification	physical association	0.40	16554755
TraesCS3B02G538300	OAJ03941	P06704	P10659	mint	tandem affinity purification	physical association	0.40	16554755
TraesCS3B02G544300	OAJ03941	Q08217	P10659	mint	tandem affinity purification	association	0.35	20489023
TraesCS3B02G553500	OAJ03941	P06704	P10659	mint	tandem affinity purification	physical association	0.40	16554755
TraesCS3B02G567000	OAJ03941	7316	852113	hpidb	affinity chromatography technology	physical association	-	23801757
TraesCS3B02G567000	OAJ03941	7316	850877	hpidb	affinity chromatography technology	physical association	-	23801757
TraesCS3B02G567000	OAJ03941	P0CG63	P10659	mint	affinity chromatography technology	covalent binding	0.44	15699485
TraesCS3B02G567100	OAJ03941	7316	852113	hpidb	affinity chromatography technology	physical association	-	23801757
TraesCS3B02G567100	OAJ03941	7316	850877	hpidb	affinity chromatography technology	physical association	-	23801757
TraesCS3B02G567100	OAJ03941	P0CG63	P10659	mint	affinity chromatography technology	covalent binding	0.44	15699485
TraesCS3B02G567200	OAJ03941	7316	852113	hpidb	affinity chromatography technology	physical association	-	23801757
TraesCS3B02G567200	OAJ03941	7316	850877	hpidb	affinity chromatography technology	physical association	-	23801757
TraesCS3B02G567200	OAJ03941	P0CG63	P10659	mint	affinity chromatography technology	covalent binding	0.44	15699485
TraesCS3B02G567300	OAJ03941	7316	852113	hpidb	affinity chromatography technology	physical association	-	23801757
TraesCS3B02G567300	OAJ03941	7316	850877	hpidb	affinity chromatography technology	physical association	-	23801757
TraesCS3B02G567300	OAJ03941	P0CG63	P10659	mint	affinity chromatography technology	covalent binding	0.44	15699485
TraesCS3B02G567400	OAJ03941	7316	852113	hpidb	affinity chromatography technology	physical association	-	23801757
TraesCS3B02G567400	OAJ03941	7316	850877	hpidb	affinity chromatography technology	physical association	-	23801757
TraesCS3B02G567400	OAJ03941	P0CG63	P10659	mint	affinity chromatography technology	covalent binding	0.44	15699485
TraesCS3B02G567800	OAJ03941	7316	852113	hpidb	affinity chromatography technology	physical association	-	23801757
TraesCS3B02G567800	OAJ03941	7316	850877	hpidb	affinity chromatography technology	physical association	-	23801757
TraesCS3B02G567800	OAJ03941	P0CG63	P10659	mint	affinity chromatography technology	covalent binding	0.44	15699485
TraesCS3B02G568000	OAJ03941	7316	852113	hpidb	affinity chromatography technology	physical association	-	23801757
TraesCS3B02G568000	OAJ03941	7316	850877	hpidb	affinity chromatography technology	physical association	-	23801757
TraesCS3B02G568000	OAJ03941	P0CG63	P10659	mint	affinity chromatography technology	covalent binding	0.44	15699485
TraesCS3B02G568900	OAJ03941	7316	852113	hpidb	affinity chromatography technology	physical association	-	23801757
TraesCS3B02G568900	OAJ03941	7316	850877	hpidb	affinity chromatography technology	physical association	-	23801757
TraesCS3B02G568900	OAJ03941	P0CG63	P10659	mint	affinity chromatography technology	covalent binding	0.44	15699485
TraesCS3B02G569000	OAJ03941	7316	852113	hpidb	affinity chromatography technology	physical association	-	23801757
TraesCS3B02G569000	OAJ03941	7316	850877	hpidb	affinity chromatography technology	physical association	-	23801757
TraesCS3B02G569000	OAJ03941	P0CG63	P10659	mint	affinity chromatography technology	covalent binding	0.44	15699485
TraesCS3B02G569700	OAJ03941	7316	852113	hpidb	affinity chromatography technology	physical association	-	23801757
TraesCS3B02G569700	OAJ03941	7316	850877	hpidb	affinity chromatography technology	physical association	-	23801757
TraesCS3B02G569700	OAJ03941	P0CG63	P10659	mint	affinity chromatography technology	covalent binding	0.44	15699485
TraesCS3B02G570300	OAJ03941	7316	852113	hpidb	affinity chromatography technology	physical association	-	23801757
TraesCS3B02G570300	OAJ03941	7316	850877	hpidb	affinity chromatography technology	physical association	-	23801757
TraesCS3B02G570300	OAJ03941	P0CG63	P10659	mint	affinity chromatography technology	covalent binding	0.44	15699485
TraesCS3B02G572400	OAJ03941	7316	852113	hpidb	affinity chromatography technology	physical association	-	23801757
TraesCS3B02G572400	OAJ03941	7316	850877	hpidb	affinity chromatography technology	physical association	-	23801757
TraesCS3B02G572400	OAJ03941	P0CG63	P10659	mint	affinity chromatography technology	covalent binding	0.44	15699485
TraesCS3B02G574400	OAJ03941	Q12222	P10659	mint	anti tag coimmunoprecipitation	association	0.35	20489023
TraesCS3B02G574400	OAJ03941	P32491	P10659	mint	anti tag coimmunoprecipitation	association	0.53	20489023
TraesCS3B02G577800	OAJ03941	P29448	Q9LUT2	mint	affinity chromatography technology	association	0.35	fj-13-0157
TraesCS3B02G600300	OAJ03941	P38692	P10659	mint	tandem affinity purification	association	0.35	20489023
TraesCS3B02G610900	OAJ03941	Q03250	Q9LUT2	mint	pull down	association	0.35	23395902
TraesCS3D02G012800	OAJ03941	P32491	P10659	mint	anti tag coimmunoprecipitation	association	0.53	20489023
TraesCS3D02G014100	OAJ03941	P32491	P10659	mint	anti tag coimmunoprecipitation	association	0.53	20489023
TraesCS3D02G022700	OAJ03941	P32491	P10659	mint	anti tag coimmunoprecipitation	association	0.53	20489023
TraesCS3D02G027500	OAJ03941	P29448	Q9LUT2	mint	affinity chromatography technology	association	0.35	fj-13-0157
TraesCS3D02G036000	OAJ03941	P38692	P10659	mint	tandem affinity purification	association	0.35	20489023
TraesCS3D02G039700	OAJ03941	7316	852113	hpidb	affinity chromatography technology	physical association	-	23801757
TraesCS3D02G039700	OAJ03941	7316	850877	hpidb	affinity chromatography technology	physical association	-	23801757
TraesCS3D02G039700	OAJ03941	P0CG63	P10659	mint	affinity chromatography technology	covalent binding	0.44	15699485
TraesCS3D02G040300	OAJ03941	P32491	P10659	mint	anti tag coimmunoprecipitation	association	0.53	20489023
TraesCS3D02G040300	OAJ03941	P38692	P10659	mint	tandem affinity purification	association	0.35	20489023
TraesCS3D02G048700	OAJ03941	P32491	P10659	mint	anti tag coimmunoprecipitation	association	0.53	20489023
TraesCS3D02G049400	OAJ03941	P32491	P10659	mint	anti tag coimmunoprecipitation	association	0.53	20489023
TraesCS3D02G060000	OAJ03941	P32491	P10659	mint	anti tag coimmunoprecipitation	association	0.53	20489023
TraesCS3D02G064800	OAJ03941	P32491	P10659	mint	anti tag coimmunoprecipitation	association	0.53	20489023
TraesCS3D02G072600	OAJ03941	P32491	P10659	mint	anti tag coimmunoprecipitation	association	0.53	20489023
TraesCS3D02G072600	OAJ03941	Q08217	P10659	mint	tandem affinity purification	association	0.35	20489023
TraesCS3D02G076800	OAJ03941	Q03250	Q9LUT2	mint	pull down	association	0.35	23395902
TraesCS3D02G095500	OAJ03941	Q9Y4P8	Q8ZHG7	hpidb	two hybrid pooling approach	physical association	author score:2|0.37	IM-13779
TraesCS3D02G109700	OAJ03941	P32491	P10659	mint	anti tag coimmunoprecipitation	association	0.53	20489023
TraesCS3D02G109700	OAJ03941	P38692	P10659	mint	tandem affinity purification	association	0.35	20489023
TraesCS3D02G113800	OAJ03941	P47897	Q8ZHG7	hpidb	two hybrid pooling approach	physical association	author score:1|0.37	IM-13779
TraesCS3D02G129100	OAJ03941	P32491	P10659	mint	anti tag coimmunoprecipitation	association	0.53	20489023
TraesCS3D02G137200	OAJ03941	Q12222	P10659	mint	anti tag coimmunoprecipitation	association	0.35	20489023
TraesCS3D02G141000	OAJ03941	Q12222	P10659	mint	anti tag coimmunoprecipitation	association	0.35	20489023
TraesCS3D02G156200	OAJ03941	P32491	P10659	mint	anti tag coimmunoprecipitation	association	0.53	20489023
TraesCS3D02G156400	OAJ03941	P32491	P10659	mint	anti tag coimmunoprecipitation	association	0.53	20489023
TraesCS3D02G177600	OAJ03941	Q12222	P10659	mint	anti tag coimmunoprecipitation	association	0.35	20489023
TraesCS3D02G182600	OAJ03941	P32491	P10659	mint	anti tag coimmunoprecipitation	association	0.53	20489023
TraesCS3D02G182600	OAJ03941	P38692	P10659	mint	tandem affinity purification	association	0.35	20489023
TraesCS3D02G188600	OAJ03941	P06704	P10659	mint	tandem affinity purification	physical association	0.40	16554755
TraesCS3D02G190200	OAJ03941	P47897	Q8ZHG7	hpidb	two hybrid pooling approach	physical association	author score:1|0.37	IM-13779
TraesCS3D02G194500	OAJ03941	P06704	P10659	mint	tandem affinity purification	physical association	0.40	16554755
TraesCS3D02G198600	OAJ03941	P31153	P19358	hpidb	two hybrid array	physical association	0.56	27107014
TraesCS3D02G198600	OAJ03941	P31153	P19358	hpidb	validated two hybrid	physical association	0.56	27107014
TraesCS3D02G198600	OAJ03941	P31153	P19358	hpidb	two hybrid pooling approach	physical association	0.56	27107014
TraesCS3D02G198600	OAJ03941	P31153	P10659	hpidb	two hybrid array	physical association	0.56	27107014
TraesCS3D02G198600	OAJ03941	P31153	P10659	hpidb	two hybrid pooling approach	physical association	0.56	27107014
TraesCS3D02G198600	OAJ03941	P31153	P10659	hpidb	validated two hybrid	physical association	0.56	27107014
TraesCS3D02G198600	OAJ03941	P10659	P19358	mint	inferred by author	association	0.77	16554755
TraesCS3D02G198600	OAJ03941	P10659	P19358	mint	tandem affinity purification	physical association	0.77	16554755
TraesCS3D02G217900	OAJ03941	P06704	P10659	mint	tandem affinity purification	physical association	0.40	16554755
TraesCS3D02G222800	OAJ03941	Q08217	P10659	mint	tandem affinity purification	association	0.35	20489023
TraesCS3D02G228700	OAJ03941	P38692	P10659	mint	tandem affinity purification	association	0.35	20489023
TraesCS3D02G234900	OAJ03941	O15164	P31153	mint	tandem affinity purification	association	0.35	10.1016/j.celrep.2014.05.050
TraesCS3D02G235000	OAJ03941	O15164	P31153	mint	tandem affinity purification	association	0.35	10.1016/j.celrep.2014.05.050
TraesCS3D02G243700	OAJ03941	Q12222	P10659	mint	anti tag coimmunoprecipitation	association	0.35	20489023
TraesCS3D02G243700	OAJ03941	P32491	P10659	mint	anti tag coimmunoprecipitation	association	0.53	20489023
TraesCS3D02G243700	OAJ03941	P38692	P10659	mint	tandem affinity purification	association	0.35	20489023
TraesCS3D02G256600	OAJ03941	P32491	P10659	mint	anti tag coimmunoprecipitation	association	0.53	20489023
TraesCS3D02G282800	OAJ03941	P38692	P10659	mint	tandem affinity purification	association	0.35	20489023
TraesCS3D02G290100	OAJ03941	P32491	P10659	mint	anti tag coimmunoprecipitation	association	0.53	20489023
TraesCS3D02G301300	OAJ03941	P06704	P10659	mint	tandem affinity purification	physical association	0.40	16554755
TraesCS3D02G304000	OAJ03941	P06704	P10659	mint	tandem affinity purification	physical association	0.40	16554755
TraesCS3D02G304100	OAJ03941	P06704	P10659	mint	tandem affinity purification	physical association	0.40	16554755
TraesCS3D02G304200	OAJ03941	P06704	P10659	mint	tandem affinity purification	physical association	0.40	16554755
TraesCS3D02G311000	OAJ03941	Q9H1Z4	Q8ZHG7	hpidb	two hybrid pooling approach	physical association	author score:1|0.37	IM-13779
TraesCS3D02G316100	OAJ03941	P06704	P10659	mint	tandem affinity purification	physical association	0.40	16554755
TraesCS3D02G328300	OAJ03941	P06704	P10659	mint	tandem affinity purification	physical association	0.40	16554755
TraesCS3D02G334500	OAJ03941	P31153	Q81X77	hpidb	two hybrid pooling approach	physical association	author score:1|0.37	IM-13779
TraesCS3D02G339800	OAJ03941	P32491	P10659	mint	anti tag coimmunoprecipitation	association	0.53	20489023
TraesCS3D02G345300	OAJ03941	P32491	P10659	mint	anti tag coimmunoprecipitation	association	0.53	20489023
TraesCS3D02G374300	OAJ03941	P38692	P10659	mint	tandem affinity purification	association	0.35	20489023
TraesCS3D02G374300	OAJ03941	Q08217	P10659	mint	tandem affinity purification	association	0.35	20489023
TraesCS3D02G413900	OAJ03941	P29448	Q9LUT2	mint	affinity chromatography technology	association	0.35	fj-13-0157
TraesCS3D02G414600	OAJ03941	P38746	P19358	mint	tandem affinity purification	physical association	0.40	16554755
TraesCS3D02G417400	OAJ03941	Q13451	Q8ZHG7	hpidb	two hybrid pooling approach	physical association	author score:1|0.37	IM-13779
TraesCS3D02G417800	OAJ03941	Q03250	Q9LUT2	mint	pull down	association	0.35	23395902
TraesCS3D02G428800	OAJ03941	Q6P2Q9	Q8ZHG7	hpidb	two hybrid pooling approach	physical association	author score:1|0.37	IM-13779
TraesCS3D02G480300	OAJ03941	Q03250	Q9LUT2	mint	pull down	association	0.35	23395902
TraesCS3D02G483200	OAJ03941	P06704	P10659	mint	tandem affinity purification	physical association	0.40	16554755
TraesCS3D02G484900	OAJ03941	P06704	P10659	mint	tandem affinity purification	physical association	0.40	16554755
TraesCS3D02G492100	OAJ03941	P32491	P10659	mint	anti tag coimmunoprecipitation	association	0.53	20489023
TraesCS3D02G500200	OAJ03941	P06704	P10659	mint	tandem affinity purification	physical association	0.40	16554755
TraesCS3D02G500300	OAJ03941	P06704	P10659	mint	tandem affinity purification	physical association	0.40	16554755
TraesCS3D02G510200	OAJ03941	7316	852113	hpidb	affinity chromatography technology	physical association	-	23801757
TraesCS3D02G510200	OAJ03941	7316	850877	hpidb	affinity chromatography technology	physical association	-	23801757
TraesCS3D02G510200	OAJ03941	P0CG63	P10659	mint	affinity chromatography technology	covalent binding	0.44	15699485
TraesCS3D02G510300	OAJ03941	7316	852113	hpidb	affinity chromatography technology	physical association	-	23801757
TraesCS3D02G510300	OAJ03941	7316	850877	hpidb	affinity chromatography technology	physical association	-	23801757
TraesCS3D02G510300	OAJ03941	P0CG63	P10659	mint	affinity chromatography technology	covalent binding	0.44	15699485
TraesCS3D02G510400	OAJ03941	7316	852113	hpidb	affinity chromatography technology	physical association	-	23801757
TraesCS3D02G510400	OAJ03941	7316	850877	hpidb	affinity chromatography technology	physical association	-	23801757
TraesCS3D02G510400	OAJ03941	P0CG63	P10659	mint	affinity chromatography technology	covalent binding	0.44	15699485
TraesCS3D02G510500	OAJ03941	7316	852113	hpidb	affinity chromatography technology	physical association	-	23801757
TraesCS3D02G510500	OAJ03941	7316	850877	hpidb	affinity chromatography technology	physical association	-	23801757
TraesCS3D02G510500	OAJ03941	P0CG63	P10659	mint	affinity chromatography technology	covalent binding	0.44	15699485
TraesCS3D02G510600	OAJ03941	7316	852113	hpidb	affinity chromatography technology	physical association	-	23801757
TraesCS3D02G510600	OAJ03941	7316	850877	hpidb	affinity chromatography technology	physical association	-	23801757
TraesCS3D02G510600	OAJ03941	P0CG63	P10659	mint	affinity chromatography technology	covalent binding	0.44	15699485
TraesCS3D02G510700	OAJ03941	7316	852113	hpidb	affinity chromatography technology	physical association	-	23801757
TraesCS3D02G510700	OAJ03941	7316	850877	hpidb	affinity chromatography technology	physical association	-	23801757
TraesCS3D02G510700	OAJ03941	P0CG63	P10659	mint	affinity chromatography technology	covalent binding	0.44	15699485
TraesCS3D02G510800	OAJ03941	7316	852113	hpidb	affinity chromatography technology	physical association	-	23801757
TraesCS3D02G510800	OAJ03941	7316	850877	hpidb	affinity chromatography technology	physical association	-	23801757
TraesCS3D02G510800	OAJ03941	P0CG63	P10659	mint	affinity chromatography technology	covalent binding	0.44	15699485
TraesCS3D02G510900	OAJ03941	7316	852113	hpidb	affinity chromatography technology	physical association	-	23801757
TraesCS3D02G510900	OAJ03941	7316	850877	hpidb	affinity chromatography technology	physical association	-	23801757
TraesCS3D02G510900	OAJ03941	P0CG63	P10659	mint	affinity chromatography technology	covalent binding	0.44	15699485
TraesCS3D02G511000	OAJ03941	7316	852113	hpidb	affinity chromatography technology	physical association	-	23801757
TraesCS3D02G511000	OAJ03941	7316	850877	hpidb	affinity chromatography technology	physical association	-	23801757
TraesCS3D02G511000	OAJ03941	P0CG63	P10659	mint	affinity chromatography technology	covalent binding	0.44	15699485
TraesCS3D02G511200	OAJ03941	7316	852113	hpidb	affinity chromatography technology	physical association	-	23801757
TraesCS3D02G511200	OAJ03941	7316	850877	hpidb	affinity chromatography technology	physical association	-	23801757
TraesCS3D02G511200	OAJ03941	P0CG63	P10659	mint	affinity chromatography technology	covalent binding	0.44	15699485
TraesCS3D02G511500	OAJ03941	7316	852113	hpidb	affinity chromatography technology	physical association	-	23801757
TraesCS3D02G511500	OAJ03941	7316	850877	hpidb	affinity chromatography technology	physical association	-	23801757
TraesCS3D02G511500	OAJ03941	P0CG63	P10659	mint	affinity chromatography technology	covalent binding	0.44	15699485
TraesCS3D02G511900	OAJ03941	7316	852113	hpidb	affinity chromatography technology	physical association	-	23801757
TraesCS3D02G511900	OAJ03941	7316	850877	hpidb	affinity chromatography technology	physical association	-	23801757
TraesCS3D02G511900	OAJ03941	P0CG63	P10659	mint	affinity chromatography technology	covalent binding	0.44	15699485
TraesCS3D02G516800	OAJ03941	P29448	Q9LUT2	mint	affinity chromatography technology	association	0.35	fj-13-0157
TraesCS3D02G535700	OAJ03941	P38692	P10659	mint	tandem affinity purification	association	0.35	20489023
TraesCS3D02G539400	OAJ03941	Q03250	Q9LUT2	mint	pull down	association	0.35	23395902
TraesCS3D02G542400	OAJ03941	Q12222	P10659	mint	anti tag coimmunoprecipitation	association	0.35	20489023
TraesCS3D02G542400	OAJ03941	P32491	P10659	mint	anti tag coimmunoprecipitation	association	0.53	20489023
TraesCS4A02G010000	OAJ03941	P38692	P10659	mint	tandem affinity purification	association	0.35	20489023
TraesCS4A02G031000	OAJ03941	P38692	P10659	mint	tandem affinity purification	association	0.35	20489023
TraesCS4A02G047200	OAJ03941	P38692	P10659	mint	tandem affinity purification	association	0.35	20489023
TraesCS4A02G047300	OAJ03941	P32491	P10659	mint	anti tag coimmunoprecipitation	association	0.53	20489023
TraesCS4A02G047300	OAJ03941	P38692	P10659	mint	tandem affinity purification	association	0.35	20489023
TraesCS4A02G049400	OAJ03941	Q12222	P10659	mint	anti tag coimmunoprecipitation	association	0.35	20489023
TraesCS4A02G049400	OAJ03941	P32491	P10659	mint	anti tag coimmunoprecipitation	association	0.53	20489023
TraesCS4A02G049400	OAJ03941	P38692	P10659	mint	tandem affinity purification	association	0.35	20489023
TraesCS4A02G054000	OAJ03941	P32491	P10659	mint	anti tag coimmunoprecipitation	association	0.53	20489023
TraesCS4A02G054000	OAJ03941	P38692	P10659	mint	tandem affinity purification	association	0.35	20489023
TraesCS4A02G054300	OAJ03941	P32491	P10659	mint	anti tag coimmunoprecipitation	association	0.53	20489023
TraesCS4A02G054300	OAJ03941	P38692	P10659	mint	tandem affinity purification	association	0.35	20489023
TraesCS4A02G062600	OAJ03941	P32491	P10659	mint	anti tag coimmunoprecipitation	association	0.53	20489023
TraesCS4A02G077000	OAJ03941	7316	852113	hpidb	affinity chromatography technology	physical association	-	23801757
TraesCS4A02G077000	OAJ03941	7316	850877	hpidb	affinity chromatography technology	physical association	-	23801757
TraesCS4A02G077000	OAJ03941	P0CG63	P10659	mint	affinity chromatography technology	covalent binding	0.44	15699485
TraesCS4A02G086300	OAJ03941	7316	852113	hpidb	affinity chromatography technology	physical association	-	23801757
TraesCS4A02G086300	OAJ03941	7316	850877	hpidb	affinity chromatography technology	physical association	-	23801757
TraesCS4A02G086300	OAJ03941	P0CG63	P10659	mint	affinity chromatography technology	covalent binding	0.44	15699485
TraesCS4A02G086400	OAJ03941	7316	852113	hpidb	affinity chromatography technology	physical association	-	23801757
TraesCS4A02G086400	OAJ03941	7316	850877	hpidb	affinity chromatography technology	physical association	-	23801757
TraesCS4A02G086400	OAJ03941	P0CG63	P10659	mint	affinity chromatography technology	covalent binding	0.44	15699485
TraesCS4A02G087700	OAJ03941	P32491	P10659	mint	anti tag coimmunoprecipitation	association	0.53	20489023
TraesCS4A02G087700	OAJ03941	P38692	P10659	mint	tandem affinity purification	association	0.35	20489023
TraesCS4A02G094100	OAJ03941	Q03250	Q9LUT2	mint	pull down	association	0.35	23395902
TraesCS4A02G099500	OAJ03941	Q03250	Q9LUT2	mint	pull down	association	0.35	23395902
TraesCS4A02G099700	OAJ03941	Q03250	Q9LUT2	mint	pull down	association	0.35	23395902
TraesCS4A02G100000	OAJ03941	Q03250	Q9LUT2	mint	pull down	association	0.35	23395902
TraesCS4A02G110300	OAJ03941	P38692	P10659	mint	tandem affinity purification	association	0.35	20489023
TraesCS4A02G126700	OAJ03941	P06704	P10659	mint	tandem affinity purification	physical association	0.40	16554755
TraesCS4A02G126800	OAJ03941	P32491	P10659	mint	anti tag coimmunoprecipitation	association	0.53	20489023
TraesCS4A02G131900	OAJ03941	P31153	Q81X77	hpidb	two hybrid pooling approach	physical association	author score:1|0.37	IM-13779
TraesCS4A02G136500	OAJ03941	P32491	P10659	mint	anti tag coimmunoprecipitation	association	0.53	20489023
TraesCS4A02G150000	OAJ03941	Q03250	Q9LUT2	mint	pull down	association	0.35	23395902
TraesCS4A02G152800	OAJ03941	P31153	Q5NID2	hpidb	two hybrid pooling approach	physical association	author score:2|0.37	IM-13779
TraesCS4A02G157300	OAJ03941	Q03250	Q9LUT2	mint	pull down	association	0.35	23395902
TraesCS4A02G181400	OAJ03941	P06704	P10659	mint	tandem affinity purification	physical association	0.40	16554755
TraesCS4A02G211600	OAJ03941	P38692	P10659	mint	tandem affinity purification	association	0.35	20489023
TraesCS4A02G235600	OAJ03941	P38692	P10659	mint	tandem affinity purification	association	0.35	20489023
TraesCS4A02G235600	OAJ03941	Q08217	P10659	mint	tandem affinity purification	association	0.35	20489023
TraesCS4A02G261500	OAJ03941	P32491	P10659	mint	anti tag coimmunoprecipitation	association	0.53	20489023
TraesCS4A02G265900	OAJ03941	P32491	P10659	mint	anti tag coimmunoprecipitation	association	0.53	20489023
TraesCS4A02G265900	OAJ03941	P38692	P10659	mint	tandem affinity purification	association	0.35	20489023
TraesCS4A02G266000	OAJ03941	P32491	P10659	mint	anti tag coimmunoprecipitation	association	0.53	20489023
TraesCS4A02G266100	OAJ03941	P32491	P10659	mint	anti tag coimmunoprecipitation	association	0.53	20489023
TraesCS4A02G266200	OAJ03941	P32491	P10659	mint	anti tag coimmunoprecipitation	association	0.53	20489023
TraesCS4A02G266200	OAJ03941	P38692	P10659	mint	tandem affinity purification	association	0.35	20489023
TraesCS4A02G266300	OAJ03941	P38692	P10659	mint	tandem affinity purification	association	0.35	20489023
TraesCS4A02G290400	OAJ03941	P31153	Q8ZAQ2	hpidb	two hybrid pooling approach	physical association	author score:1|0.37	IM-13779
TraesCS4A02G293000	OAJ03941	Q03250	Q9LUT2	mint	pull down	association	0.35	23395902
TraesCS4A02G306500	OAJ03941	7316	852113	hpidb	affinity chromatography technology	physical association	-	23801757
TraesCS4A02G306500	OAJ03941	7316	850877	hpidb	affinity chromatography technology	physical association	-	23801757
TraesCS4A02G306500	OAJ03941	P0CG63	P10659	mint	affinity chromatography technology	covalent binding	0.44	15699485
TraesCS4A02G315500	OAJ03941	P0A817	P0A6F5	mint	molecular sieving	direct interaction	0.59	18418386
TraesCS4A02G323400	OAJ03941	P32491	P10659	mint	anti tag coimmunoprecipitation	association	0.53	20489023
TraesCS4A02G323400	OAJ03941	P38692	P10659	mint	tandem affinity purification	association	0.35	20489023
TraesCS4A02G345500	OAJ03941	Q12222	P10659	mint	anti tag coimmunoprecipitation	association	0.35	20489023
TraesCS4A02G361100	OAJ03941	Q12222	P10659	mint	anti tag coimmunoprecipitation	association	0.35	20489023
TraesCS4A02G371800	OAJ03941	Q9UQ80	Q8ZHG7	hpidb	two hybrid pooling approach	physical association	author score:1|0.37	IM-13779
TraesCS4A02G381100	OAJ03941	P32491	P10659	mint	anti tag coimmunoprecipitation	association	0.53	20489023
TraesCS4A02G396700	OAJ03941	P32491	P10659	mint	anti tag coimmunoprecipitation	association	0.53	20489023
TraesCS4A02G396700	OAJ03941	P38692	P10659	mint	tandem affinity purification	association	0.35	20489023
TraesCS4A02G409100	OAJ03941	P0A817	P0A6F5	mint	molecular sieving	direct interaction	0.59	18418386
TraesCS4A02G414600	OAJ03941	P32491	P10659	mint	anti tag coimmunoprecipitation	association	0.53	20489023
TraesCS4A02G414600	OAJ03941	P38692	P10659	mint	tandem affinity purification	association	0.35	20489023
TraesCS4A02G414600	OAJ03941	Q08217	P10659	mint	tandem affinity purification	association	0.35	20489023
TraesCS4A02G414700	OAJ03941	P38692	P10659	mint	tandem affinity purification	association	0.35	20489023
TraesCS4A02G428100	OAJ03941	P32491	P10659	mint	anti tag coimmunoprecipitation	association	0.53	20489023
TraesCS4A02G432300	OAJ03941	P38692	P10659	mint	tandem affinity purification	association	0.35	20489023
TraesCS4A02G432300	OAJ03941	Q08217	P10659	mint	tandem affinity purification	association	0.35	20489023
TraesCS4A02G436700	OAJ03941	P06704	P10659	mint	tandem affinity purification	physical association	0.40	16554755
TraesCS4A02G452700	OAJ03941	P0A817	P0A6F5	mint	molecular sieving	direct interaction	0.59	18418386
TraesCS4A02G468500	OAJ03941	Q12222	P10659	mint	anti tag coimmunoprecipitation	association	0.35	20489023
TraesCS4A02G481200	OAJ03941	P32491	P10659	mint	anti tag coimmunoprecipitation	association	0.53	20489023
TraesCS4A02G497300	OAJ03941	P32491	P10659	mint	anti tag coimmunoprecipitation	association	0.53	20489023
TraesCS4A02G497900	OAJ03941	P32491	P10659	mint	anti tag coimmunoprecipitation	association	0.53	20489023
TraesCS4A02G499400	OAJ03941	P32491	P10659	mint	anti tag coimmunoprecipitation	association	0.53	20489023
TraesCS4B02G020300	OAJ03941	Q03250	Q9LUT2	mint	pull down	association	0.35	23395902
TraesCS4B02G023800	OAJ03941	P31153	Q8ZAQ2	hpidb	two hybrid pooling approach	physical association	author score:1|0.37	IM-13779
TraesCS4B02G048100	OAJ03941	P32491	P10659	mint	anti tag coimmunoprecipitation	association	0.53	20489023
TraesCS4B02G048600	OAJ03941	P38692	P10659	mint	tandem affinity purification	association	0.35	20489023
TraesCS4B02G048900	OAJ03941	P32491	P10659	mint	anti tag coimmunoprecipitation	association	0.53	20489023
TraesCS4B02G049000	OAJ03941	P32491	P10659	mint	anti tag coimmunoprecipitation	association	0.53	20489023
TraesCS4B02G053300	OAJ03941	P32491	P10659	mint	anti tag coimmunoprecipitation	association	0.53	20489023
TraesCS4B02G074900	OAJ03941	P29448	Q9LUT2	mint	affinity chromatography technology	association	0.35	fj-13-0157
TraesCS4B02G079300	OAJ03941	P38692	P10659	mint	tandem affinity purification	association	0.35	20489023
TraesCS4B02G079300	OAJ03941	Q08217	P10659	mint	tandem affinity purification	association	0.35	20489023
TraesCS4B02G086200	OAJ03941	P32491	P10659	mint	anti tag coimmunoprecipitation	association	0.53	20489023
TraesCS4B02G086200	OAJ03941	P38692	P10659	mint	tandem affinity purification	association	0.35	20489023
TraesCS4B02G104900	OAJ03941	P38692	P10659	mint	tandem affinity purification	association	0.35	20489023
TraesCS4B02G131100	OAJ03941	P06704	P10659	mint	tandem affinity purification	physical association	0.40	16554755
TraesCS4B02G148600	OAJ03941	Q03250	Q9LUT2	mint	pull down	association	0.35	23395902
TraesCS4B02G156400	OAJ03941	Q03250	Q9LUT2	mint	pull down	association	0.35	23395902
TraesCS4B02G168200	OAJ03941	P32491	P10659	mint	anti tag coimmunoprecipitation	association	0.53	20489023
TraesCS4B02G168200	OAJ03941	P38692	P10659	mint	tandem affinity purification	association	0.35	20489023
TraesCS4B02G168200	OAJ03941	Q08217	P10659	mint	tandem affinity purification	association	0.35	20489023
TraesCS4B02G172700	OAJ03941	P31153	Q81X77	hpidb	two hybrid pooling approach	physical association	author score:1|0.37	IM-13779
TraesCS4B02G178100	OAJ03941	P32491	P10659	mint	anti tag coimmunoprecipitation	association	0.53	20489023
TraesCS4B02G193700	OAJ03941	P38692	P10659	mint	tandem affinity purification	association	0.35	20489023
TraesCS4B02G204300	OAJ03941	Q03250	Q9LUT2	mint	pull down	association	0.35	23395902
TraesCS4B02G204600	OAJ03941	Q03250	Q9LUT2	mint	pull down	association	0.35	23395902
TraesCS4B02G204800	OAJ03941	Q03250	Q9LUT2	mint	pull down	association	0.35	23395902
TraesCS4B02G207500	OAJ03941	P38692	P10659	mint	tandem affinity purification	association	0.35	20489023
TraesCS4B02G210200	OAJ03941	Q03250	Q9LUT2	mint	pull down	association	0.35	23395902
TraesCS4B02G216700	OAJ03941	P38692	P10659	mint	tandem affinity purification	association	0.35	20489023
TraesCS4B02G218100	OAJ03941	7316	852113	hpidb	affinity chromatography technology	physical association	-	23801757
TraesCS4B02G218100	OAJ03941	7316	850877	hpidb	affinity chromatography technology	physical association	-	23801757
TraesCS4B02G218100	OAJ03941	P0CG63	P10659	mint	affinity chromatography technology	covalent binding	0.44	15699485
TraesCS4B02G233100	OAJ03941	7316	852113	hpidb	affinity chromatography technology	physical association	-	23801757
TraesCS4B02G233100	OAJ03941	7316	850877	hpidb	affinity chromatography technology	physical association	-	23801757
TraesCS4B02G233100	OAJ03941	P0CG63	P10659	mint	affinity chromatography technology	covalent binding	0.44	15699485
TraesCS4B02G239400	OAJ03941	P32491	P10659	mint	anti tag coimmunoprecipitation	association	0.53	20489023
TraesCS4B02G250600	OAJ03941	P32491	P10659	mint	anti tag coimmunoprecipitation	association	0.53	20489023
TraesCS4B02G250600	OAJ03941	P38692	P10659	mint	tandem affinity purification	association	0.35	20489023
TraesCS4B02G257400	OAJ03941	P32491	P10659	mint	anti tag coimmunoprecipitation	association	0.53	20489023
TraesCS4B02G257400	OAJ03941	P38692	P10659	mint	tandem affinity purification	association	0.35	20489023
TraesCS4B02G257500	OAJ03941	P38692	P10659	mint	tandem affinity purification	association	0.35	20489023
TraesCS4B02G258400	OAJ03941	P32491	P10659	mint	anti tag coimmunoprecipitation	association	0.53	20489023
TraesCS4B02G258400	OAJ03941	P38692	P10659	mint	tandem affinity purification	association	0.35	20489023
TraesCS4B02G260700	OAJ03941	P32491	P10659	mint	anti tag coimmunoprecipitation	association	0.53	20489023
TraesCS4B02G260700	OAJ03941	P38692	P10659	mint	tandem affinity purification	association	0.35	20489023
TraesCS4B02G266200	OAJ03941	P0A817	P0A6F5	mint	molecular sieving	direct interaction	0.59	18418386
TraesCS4B02G294300	OAJ03941	P38692	P10659	mint	tandem affinity purification	association	0.35	20489023
TraesCS4B02G307700	OAJ03941	P0A817	P0A6F5	mint	molecular sieving	direct interaction	0.59	18418386
TraesCS4B02G315300	OAJ03941	P32491	P10659	mint	anti tag coimmunoprecipitation	association	0.53	20489023
TraesCS4B02G315300	OAJ03941	P38692	P10659	mint	tandem affinity purification	association	0.35	20489023
TraesCS4B02G315300	OAJ03941	Q08217	P10659	mint	tandem affinity purification	association	0.35	20489023
TraesCS4B02G315400	OAJ03941	P38692	P10659	mint	tandem affinity purification	association	0.35	20489023
TraesCS4B02G325400	OAJ03941	P32491	P10659	mint	anti tag coimmunoprecipitation	association	0.53	20489023
TraesCS4B02G334800	OAJ03941	7316	852113	hpidb	affinity chromatography technology	physical association	-	23801757
TraesCS4B02G334800	OAJ03941	7316	850877	hpidb	affinity chromatography technology	physical association	-	23801757
TraesCS4B02G334800	OAJ03941	P0CG63	P10659	mint	affinity chromatography technology	covalent binding	0.44	15699485
TraesCS4B02G337900	OAJ03941	P38692	P10659	mint	tandem affinity purification	association	0.35	20489023
TraesCS4B02G338400	OAJ03941	P31153	Q5NID2	hpidb	two hybrid pooling approach	physical association	author score:2|0.37	IM-13779
TraesCS4B02G346300	OAJ03941	Q03250	Q9LUT2	mint	pull down	association	0.35	23395902
TraesCS4B02G353600	OAJ03941	P32491	P10659	mint	anti tag coimmunoprecipitation	association	0.53	20489023
TraesCS4B02G387300	OAJ03941	7316	852113	hpidb	affinity chromatography technology	physical association	-	23801757
TraesCS4B02G387300	OAJ03941	7316	850877	hpidb	affinity chromatography technology	physical association	-	23801757
TraesCS4B02G387300	OAJ03941	P0CG63	P10659	mint	affinity chromatography technology	covalent binding	0.44	15699485
TraesCS4B02G389100	OAJ03941	7316	852113	hpidb	affinity chromatography technology	physical association	-	23801757
TraesCS4B02G389100	OAJ03941	7316	850877	hpidb	affinity chromatography technology	physical association	-	23801757
TraesCS4B02G389100	OAJ03941	P0CG63	P10659	mint	affinity chromatography technology	covalent binding	0.44	15699485
TraesCS4D02G018500	OAJ03941	Q03250	Q9LUT2	mint	pull down	association	0.35	23395902
TraesCS4D02G021400	OAJ03941	P31153	Q8ZAQ2	hpidb	two hybrid pooling approach	physical association	author score:1|0.37	IM-13779
TraesCS4D02G022400	OAJ03941	Q13451	Q8ZHG7	hpidb	two hybrid pooling approach	physical association	author score:1|0.37	IM-13779
TraesCS4D02G038900	OAJ03941	P38692	P10659	mint	tandem affinity purification	association	0.35	20489023
TraesCS4D02G048500	OAJ03941	P32491	P10659	mint	anti tag coimmunoprecipitation	association	0.53	20489023
TraesCS4D02G048500	OAJ03941	P38692	P10659	mint	tandem affinity purification	association	0.35	20489023
TraesCS4D02G048800	OAJ03941	P32491	P10659	mint	anti tag coimmunoprecipitation	association	0.53	20489023
TraesCS4D02G049100	OAJ03941	P32491	P10659	mint	anti tag coimmunoprecipitation	association	0.53	20489023
TraesCS4D02G073500	OAJ03941	P29448	Q9LUT2	mint	affinity chromatography technology	association	0.35	fj-13-0157
TraesCS4D02G101800	OAJ03941	P38692	P10659	mint	tandem affinity purification	association	0.35	20489023
TraesCS4D02G113100	OAJ03941	P32491	P10659	mint	anti tag coimmunoprecipitation	association	0.53	20489023
TraesCS4D02G126100	OAJ03941	P06704	P10659	mint	tandem affinity purification	physical association	0.40	16554755
TraesCS4D02G131100	OAJ03941	P06704	P10659	mint	tandem affinity purification	physical association	0.40	16554755
TraesCS4D02G150600	OAJ03941	Q03250	Q9LUT2	mint	pull down	association	0.35	23395902
TraesCS4D02G170700	OAJ03941	P32491	P10659	mint	anti tag coimmunoprecipitation	association	0.53	20489023
TraesCS4D02G174700	OAJ03941	P31153	Q81X77	hpidb	two hybrid pooling approach	physical association	author score:1|0.37	IM-13779
TraesCS4D02G179700	OAJ03941	P32491	P10659	mint	anti tag coimmunoprecipitation	association	0.53	20489023
TraesCS4D02G194700	OAJ03941	P38692	P10659	mint	tandem affinity purification	association	0.35	20489023
TraesCS4D02G198600	OAJ03941	P32491	P10659	mint	anti tag coimmunoprecipitation	association	0.53	20489023
TraesCS4D02G205200	OAJ03941	Q03250	Q9LUT2	mint	pull down	association	0.35	23395902
TraesCS4D02G205500	OAJ03941	Q03250	Q9LUT2	mint	pull down	association	0.35	23395902
TraesCS4D02G205700	OAJ03941	Q03250	Q9LUT2	mint	pull down	association	0.35	23395902
TraesCS4D02G211000	OAJ03941	Q03250	Q9LUT2	mint	pull down	association	0.35	23395902
TraesCS4D02G215200	OAJ03941	P38692	P10659	mint	tandem affinity purification	association	0.35	20489023
TraesCS4D02G217000	OAJ03941	P32491	P10659	mint	anti tag coimmunoprecipitation	association	0.53	20489023
TraesCS4D02G217000	OAJ03941	P38692	P10659	mint	tandem affinity purification	association	0.35	20489023
TraesCS4D02G218300	OAJ03941	7316	852113	hpidb	affinity chromatography technology	physical association	-	23801757
TraesCS4D02G218300	OAJ03941	7316	850877	hpidb	affinity chromatography technology	physical association	-	23801757
TraesCS4D02G218300	OAJ03941	P0CG63	P10659	mint	affinity chromatography technology	covalent binding	0.44	15699485
TraesCS4D02G218400	OAJ03941	7316	852113	hpidb	affinity chromatography technology	physical association	-	23801757
TraesCS4D02G218400	OAJ03941	7316	850877	hpidb	affinity chromatography technology	physical association	-	23801757
TraesCS4D02G218400	OAJ03941	P0CG63	P10659	mint	affinity chromatography technology	covalent binding	0.44	15699485
TraesCS4D02G234300	OAJ03941	7316	852113	hpidb	affinity chromatography technology	physical association	-	23801757
TraesCS4D02G234300	OAJ03941	7316	850877	hpidb	affinity chromatography technology	physical association	-	23801757
TraesCS4D02G234300	OAJ03941	P0CG63	P10659	mint	affinity chromatography technology	covalent binding	0.44	15699485
TraesCS4D02G239400	OAJ03941	P32491	P10659	mint	anti tag coimmunoprecipitation	association	0.53	20489023
TraesCS4D02G250500	OAJ03941	Q12222	P10659	mint	anti tag coimmunoprecipitation	association	0.35	20489023
TraesCS4D02G250500	OAJ03941	P32491	P10659	mint	anti tag coimmunoprecipitation	association	0.53	20489023
TraesCS4D02G250500	OAJ03941	P38692	P10659	mint	tandem affinity purification	association	0.35	20489023
TraesCS4D02G250600	OAJ03941	Q12222	P10659	mint	anti tag coimmunoprecipitation	association	0.35	20489023
TraesCS4D02G250600	OAJ03941	P32491	P10659	mint	anti tag coimmunoprecipitation	association	0.53	20489023
TraesCS4D02G250600	OAJ03941	P38692	P10659	mint	tandem affinity purification	association	0.35	20489023
TraesCS4D02G255200	OAJ03941	Q12222	P10659	mint	anti tag coimmunoprecipitation	association	0.35	20489023
TraesCS4D02G255200	OAJ03941	P32491	P10659	mint	anti tag coimmunoprecipitation	association	0.53	20489023
TraesCS4D02G255200	OAJ03941	P38692	P10659	mint	tandem affinity purification	association	0.35	20489023
TraesCS4D02G255300	OAJ03941	Q12222	P10659	mint	anti tag coimmunoprecipitation	association	0.35	20489023
TraesCS4D02G255300	OAJ03941	P32491	P10659	mint	anti tag coimmunoprecipitation	association	0.53	20489023
TraesCS4D02G255300	OAJ03941	P38692	P10659	mint	tandem affinity purification	association	0.35	20489023
TraesCS4D02G255400	OAJ03941	Q12222	P10659	mint	anti tag coimmunoprecipitation	association	0.35	20489023
TraesCS4D02G255400	OAJ03941	P32491	P10659	mint	anti tag coimmunoprecipitation	association	0.53	20489023
TraesCS4D02G255400	OAJ03941	P38692	P10659	mint	tandem affinity purification	association	0.35	20489023
TraesCS4D02G257300	OAJ03941	P32491	P10659	mint	anti tag coimmunoprecipitation	association	0.53	20489023
TraesCS4D02G257300	OAJ03941	P38692	P10659	mint	tandem affinity purification	association	0.35	20489023
TraesCS4D02G257400	OAJ03941	P38692	P10659	mint	tandem affinity purification	association	0.35	20489023
TraesCS4D02G257500	OAJ03941	P32491	P10659	mint	anti tag coimmunoprecipitation	association	0.53	20489023
TraesCS4D02G257500	OAJ03941	P38692	P10659	mint	tandem affinity purification	association	0.35	20489023
TraesCS4D02G258200	OAJ03941	P38692	P10659	mint	tandem affinity purification	association	0.35	20489023
TraesCS4D02G258500	OAJ03941	P38692	P10659	mint	tandem affinity purification	association	0.35	20489023
TraesCS4D02G293200	OAJ03941	P38692	P10659	mint	tandem affinity purification	association	0.35	20489023
TraesCS4D02G305900	OAJ03941	P0A817	P0A6F5	mint	molecular sieving	direct interaction	0.59	18418386
TraesCS4D02G312400	OAJ03941	P38692	P10659	mint	tandem affinity purification	association	0.35	20489023
TraesCS4D02G341300	OAJ03941	Q03250	Q9LUT2	mint	pull down	association	0.35	23395902
TraesCS4D02G347600	OAJ03941	P32491	P10659	mint	anti tag coimmunoprecipitation	association	0.53	20489023
TraesCS5A02G015000	OAJ03941	Q03250	Q9LUT2	mint	pull down	association	0.35	23395902
TraesCS5A02G027900	OAJ03941	P0CG63	P10659	mint	affinity chromatography technology	covalent binding	0.44	15699485
TraesCS5A02G028800	OAJ03941	P0CG63	P10659	mint	affinity chromatography technology	covalent binding	0.44	15699485
TraesCS5A02G048600	OAJ03941	P32491	P10659	mint	anti tag coimmunoprecipitation	association	0.53	20489023
TraesCS5A02G048600	OAJ03941	P38692	P10659	mint	tandem affinity purification	association	0.35	20489023
TraesCS5A02G052500	OAJ03941	P38692	P10659	mint	tandem affinity purification	association	0.35	20489023
TraesCS5A02G057100	OAJ03941	P06704	P10659	mint	tandem affinity purification	physical association	0.40	16554755
TraesCS5A02G057200	OAJ03941	P06704	P10659	mint	tandem affinity purification	physical association	0.40	16554755
TraesCS5A02G069500	OAJ03941	P38692	P10659	mint	tandem affinity purification	association	0.35	20489023
TraesCS5A02G069500	OAJ03941	Q08217	P10659	mint	tandem affinity purification	association	0.35	20489023
TraesCS5A02G073800	OAJ03941	7316	852113	hpidb	affinity chromatography technology	physical association	-	23801757
TraesCS5A02G073800	OAJ03941	7316	850877	hpidb	affinity chromatography technology	physical association	-	23801757
TraesCS5A02G073800	OAJ03941	P0CG63	P10659	mint	affinity chromatography technology	covalent binding	0.44	15699485
TraesCS5A02G110300	OAJ03941	P29448	Q9LUT2	mint	affinity chromatography technology	association	0.35	fj-13-0157
TraesCS5A02G118200	OAJ03941	P38692	P10659	mint	tandem affinity purification	association	0.35	20489023
TraesCS5A02G122700	OAJ03941	P32491	P10659	mint	anti tag coimmunoprecipitation	association	0.53	20489023
TraesCS5A02G122700	OAJ03941	P38692	P10659	mint	tandem affinity purification	association	0.35	20489023
TraesCS5A02G134500	OAJ03941	Q13451	Q8ZHG7	hpidb	two hybrid pooling approach	physical association	author score:1|0.37	IM-13779
TraesCS5A02G139700	OAJ03941	P06704	P10659	mint	tandem affinity purification	physical association	0.40	16554755
TraesCS5A02G145500	OAJ03941	Q12222	P10659	mint	anti tag coimmunoprecipitation	association	0.35	20489023
TraesCS5A02G161800	OAJ03941	Q03250	Q9LUT2	mint	pull down	association	0.35	23395902
TraesCS5A02G167000	OAJ03941	P38692	P10659	mint	tandem affinity purification	association	0.35	20489023
TraesCS5A02G169500	OAJ03941	P31153	Q8ZEG8	hpidb	two hybrid pooling approach	physical association	author score:1|0.37	IM-13779
TraesCS5A02G173800	OAJ03941	Q03250	Q9LUT2	mint	pull down	association	0.35	23395902
TraesCS5A02G187400	OAJ03941	P38692	P10659	mint	tandem affinity purification	association	0.35	20489023
TraesCS5A02G188500	OAJ03941	P38692	P10659	mint	tandem affinity purification	association	0.35	20489023
TraesCS5A02G189600	OAJ03941	Q6P2Q9	Q8ZHG7	hpidb	two hybrid pooling approach	physical association	author score:1|0.37	IM-13779
TraesCS5A02G193300	OAJ03941	P38692	P10659	mint	tandem affinity purification	association	0.35	20489023
TraesCS5A02G196400	OAJ03941	7316	852113	hpidb	affinity chromatography technology	physical association	-	23801757
TraesCS5A02G196400	OAJ03941	7316	850877	hpidb	affinity chromatography technology	physical association	-	23801757
TraesCS5A02G196400	OAJ03941	P0CG63	P10659	mint	affinity chromatography technology	covalent binding	0.44	15699485
TraesCS5A02G196700	OAJ03941	7316	852113	hpidb	affinity chromatography technology	physical association	-	23801757
TraesCS5A02G196700	OAJ03941	7316	850877	hpidb	affinity chromatography technology	physical association	-	23801757
TraesCS5A02G196700	OAJ03941	P0CG63	P10659	mint	affinity chromatography technology	covalent binding	0.44	15699485
TraesCS5A02G200800	OAJ03941	P32491	P10659	mint	anti tag coimmunoprecipitation	association	0.53	20489023
TraesCS5A02G208300	OAJ03941	P32491	P10659	mint	anti tag coimmunoprecipitation	association	0.53	20489023
TraesCS5A02G212500	OAJ03941	Q8PW07	P0A817	mint	pull down	association	0.35	18418386
TraesCS5A02G224000	OAJ03941	7316	852113	hpidb	affinity chromatography technology	physical association	-	23801757
TraesCS5A02G224000	OAJ03941	7316	850877	hpidb	affinity chromatography technology	physical association	-	23801757
TraesCS5A02G224000	OAJ03941	P0CG63	P10659	mint	affinity chromatography technology	covalent binding	0.44	15699485
TraesCS5A02G225200	OAJ03941	Q08217	P10659	mint	tandem affinity purification	association	0.35	20489023
TraesCS5A02G229000	OAJ03941	P06704	P10659	mint	tandem affinity purification	physical association	0.40	16554755
TraesCS5A02G231900	OAJ03941	P38692	P10659	mint	tandem affinity purification	association	0.35	20489023
TraesCS5A02G243500	OAJ03941	Q03250	Q9LUT2	mint	pull down	association	0.35	23395902
TraesCS5A02G246700	OAJ03941	P38692	P10659	mint	tandem affinity purification	association	0.35	20489023
TraesCS5A02G253500	OAJ03941	P38692	P10659	mint	tandem affinity purification	association	0.35	20489023
TraesCS5A02G255500	OAJ03941	Q12222	P10659	mint	anti tag coimmunoprecipitation	association	0.35	20489023
TraesCS5A02G255500	OAJ03941	P32491	P10659	mint	anti tag coimmunoprecipitation	association	0.53	20489023
TraesCS5A02G255500	OAJ03941	P38692	P10659	mint	tandem affinity purification	association	0.35	20489023
TraesCS5A02G263600	OAJ03941	P38692	P10659	mint	tandem affinity purification	association	0.35	20489023
TraesCS5A02G264500	OAJ03941	Q13451	Q8ZHG7	hpidb	two hybrid pooling approach	physical association	author score:1|0.37	IM-13779
TraesCS5A02G279500	OAJ03941	Q13451	Q8ZHG7	hpidb	two hybrid pooling approach	physical association	author score:1|0.37	IM-13779
TraesCS5A02G292600	OAJ03941	7316	852113	hpidb	affinity chromatography technology	physical association	-	23801757
TraesCS5A02G292600	OAJ03941	7316	850877	hpidb	affinity chromatography technology	physical association	-	23801757
TraesCS5A02G292600	OAJ03941	P0CG63	P10659	mint	affinity chromatography technology	covalent binding	0.44	15699485
TraesCS5A02G319400	OAJ03941	P32491	P10659	mint	anti tag coimmunoprecipitation	association	0.53	20489023
TraesCS5A02G336700	OAJ03941	Q13451	Q8ZHG7	hpidb	two hybrid pooling approach	physical association	author score:1|0.37	IM-13779
TraesCS5A02G338800	OAJ03941	P38692	P10659	mint	tandem affinity purification	association	0.35	20489023
TraesCS5A02G351500	OAJ03941	P32491	P10659	mint	anti tag coimmunoprecipitation	association	0.53	20489023
TraesCS5A02G351500	OAJ03941	P38692	P10659	mint	tandem affinity purification	association	0.35	20489023
TraesCS5A02G351900	OAJ03941	P32491	P10659	mint	anti tag coimmunoprecipitation	association	0.53	20489023
TraesCS5A02G351900	OAJ03941	P38692	P10659	mint	tandem affinity purification	association	0.35	20489023
TraesCS5A02G366800	OAJ03941	P0A817	P0A6F5	mint	molecular sieving	direct interaction	0.59	18418386
TraesCS5A02G367100	OAJ03941	P32491	P10659	mint	anti tag coimmunoprecipitation	association	0.53	20489023
TraesCS5A02G368400	OAJ03941	Q03250	Q9LUT2	mint	pull down	association	0.35	23395902
TraesCS5A02G374300	OAJ03941	P31153	Q5NID2	hpidb	two hybrid pooling approach	physical association	author score:2|0.37	IM-13779
TraesCS5A02G376700	OAJ03941	P32491	P10659	mint	anti tag coimmunoprecipitation	association	0.53	20489023
TraesCS5A02G377900	OAJ03941	P38692	P10659	mint	tandem affinity purification	association	0.35	20489023
TraesCS5A02G382800	OAJ03941	P06704	P10659	mint	tandem affinity purification	physical association	0.40	16554755
TraesCS5A02G387000	OAJ03941	P32491	P10659	mint	anti tag coimmunoprecipitation	association	0.53	20489023
TraesCS5A02G401400	OAJ03941	P38692	P10659	mint	tandem affinity purification	association	0.35	20489023
TraesCS5A02G401700	OAJ03941	P38692	P10659	mint	tandem affinity purification	association	0.35	20489023
TraesCS5A02G401700	OAJ03941	Q08217	P10659	mint	tandem affinity purification	association	0.35	20489023
TraesCS5A02G401900	OAJ03941	P32491	P10659	mint	anti tag coimmunoprecipitation	association	0.53	20489023
TraesCS5A02G401900	OAJ03941	P38692	P10659	mint	tandem affinity purification	association	0.35	20489023
TraesCS5A02G404700	OAJ03941	P06704	P10659	mint	tandem affinity purification	physical association	0.40	16554755
TraesCS5A02G405300	OAJ03941	Q03250	Q9LUT2	mint	pull down	association	0.35	23395902
TraesCS5A02G416700	OAJ03941	P38746	P19358	mint	tandem affinity purification	physical association	0.40	16554755
TraesCS5A02G426800	OAJ03941	P38692	P10659	mint	tandem affinity purification	association	0.35	20489023
TraesCS5A02G444900	OAJ03941	P38692	P10659	mint	tandem affinity purification	association	0.35	20489023
TraesCS5A02G448200	OAJ03941	P29448	Q9LUT2	mint	affinity chromatography technology	association	0.35	fj-13-0157
TraesCS5A02G449800	OAJ03941	P38692	P10659	mint	tandem affinity purification	association	0.35	20489023
TraesCS5A02G450900	OAJ03941	P38692	P10659	mint	tandem affinity purification	association	0.35	20489023
TraesCS5A02G450900	OAJ03941	Q08217	P10659	mint	tandem affinity purification	association	0.35	20489023
TraesCS5A02G469200	OAJ03941	P38692	P10659	mint	tandem affinity purification	association	0.35	20489023
TraesCS5A02G473500	OAJ03941	P0CG63	P10659	mint	affinity chromatography technology	covalent binding	0.44	15699485
TraesCS5A02G497700	OAJ03941	P32491	P10659	mint	anti tag coimmunoprecipitation	association	0.53	20489023
TraesCS5A02G508200	OAJ03941	P31153	Q5NID2	hpidb	two hybrid pooling approach	physical association	author score:2|0.37	IM-13779
TraesCS5A02G515100	OAJ03941	Q03250	Q9LUT2	mint	pull down	association	0.35	23395902
TraesCS5A02G521700	OAJ03941	P32491	P10659	mint	anti tag coimmunoprecipitation	association	0.53	20489023
TraesCS5A02G551700	OAJ03941	7316	852113	hpidb	affinity chromatography technology	physical association	-	23801757
TraesCS5A02G551700	OAJ03941	7316	850877	hpidb	affinity chromatography technology	physical association	-	23801757
TraesCS5A02G551700	OAJ03941	P0CG63	P10659	mint	affinity chromatography technology	covalent binding	0.44	15699485
TraesCS5B02G005400	OAJ03941	P32491	P10659	mint	anti tag coimmunoprecipitation	association	0.53	20489023
TraesCS5B02G013200	OAJ03941	Q03250	Q9LUT2	mint	pull down	association	0.35	23395902
TraesCS5B02G053800	OAJ03941	P32491	P10659	mint	anti tag coimmunoprecipitation	association	0.53	20489023
TraesCS5B02G053800	OAJ03941	P38692	P10659	mint	tandem affinity purification	association	0.35	20489023
TraesCS5B02G059900	OAJ03941	P06704	P10659	mint	tandem affinity purification	physical association	0.40	16554755
TraesCS5B02G064200	OAJ03941	P38692	P10659	mint	tandem affinity purification	association	0.35	20489023
TraesCS5B02G064200	OAJ03941	Q08217	P10659	mint	tandem affinity purification	association	0.35	20489023
TraesCS5B02G064300	OAJ03941	P38692	P10659	mint	tandem affinity purification	association	0.35	20489023
TraesCS5B02G064300	OAJ03941	Q08217	P10659	mint	tandem affinity purification	association	0.35	20489023
TraesCS5B02G075800	OAJ03941	P38692	P10659	mint	tandem affinity purification	association	0.35	20489023
TraesCS5B02G084000	OAJ03941	P47897	Q8ZHG7	hpidb	two hybrid pooling approach	physical association	author score:1|0.37	IM-13779
TraesCS5B02G111800	OAJ03941	P29448	Q9LUT2	mint	affinity chromatography technology	association	0.35	fj-13-0157
TraesCS5B02G112900	OAJ03941	P38692	P10659	mint	tandem affinity purification	association	0.35	20489023
TraesCS5B02G115700	OAJ03941	P32491	P10659	mint	anti tag coimmunoprecipitation	association	0.53	20489023
TraesCS5B02G122600	OAJ03941	P32491	P10659	mint	anti tag coimmunoprecipitation	association	0.53	20489023
TraesCS5B02G122600	OAJ03941	P38692	P10659	mint	tandem affinity purification	association	0.35	20489023
TraesCS5B02G131200	OAJ03941	Q13451	Q8ZHG7	hpidb	two hybrid pooling approach	physical association	author score:1|0.37	IM-13779
TraesCS5B02G134200	OAJ03941	P06704	P10659	mint	tandem affinity purification	physical association	0.40	16554755
TraesCS5B02G137100	OAJ03941	P06704	P10659	mint	tandem affinity purification	physical association	0.40	16554755
TraesCS5B02G138400	OAJ03941	P32491	P10659	mint	anti tag coimmunoprecipitation	association	0.53	20489023
TraesCS5B02G144100	OAJ03941	Q12222	P10659	mint	anti tag coimmunoprecipitation	association	0.35	20489023
TraesCS5B02G159400	OAJ03941	Q03250	Q9LUT2	mint	pull down	association	0.35	23395902
TraesCS5B02G165600	OAJ03941	P38692	P10659	mint	tandem affinity purification	association	0.35	20489023
TraesCS5B02G166300	OAJ03941	P31153	Q8ZEG8	hpidb	two hybrid pooling approach	physical association	author score:1|0.37	IM-13779
TraesCS5B02G171200	OAJ03941	Q03250	Q9LUT2	mint	pull down	association	0.35	23395902
TraesCS5B02G186600	OAJ03941	P32491	P10659	mint	anti tag coimmunoprecipitation	association	0.53	20489023
TraesCS5B02G187200	OAJ03941	7316	852113	hpidb	affinity chromatography technology	physical association	-	23801757
TraesCS5B02G187200	OAJ03941	7316	850877	hpidb	affinity chromatography technology	physical association	-	23801757
TraesCS5B02G187200	OAJ03941	P0CG63	P10659	mint	affinity chromatography technology	covalent binding	0.44	15699485
TraesCS5B02G193600	OAJ03941	Q6P2Q9	Q8ZHG7	hpidb	two hybrid pooling approach	physical association	author score:1|0.37	IM-13779
TraesCS5B02G195100	OAJ03941	P38692	P10659	mint	tandem affinity purification	association	0.35	20489023
TraesCS5B02G196400	OAJ03941	P38692	P10659	mint	tandem affinity purification	association	0.35	20489023
TraesCS5B02G199400	OAJ03941	P32491	P10659	mint	anti tag coimmunoprecipitation	association	0.53	20489023
TraesCS5B02G199400	OAJ03941	P38692	P10659	mint	tandem affinity purification	association	0.35	20489023
TraesCS5B02G211200	OAJ03941	Q8PW07	P0A817	mint	pull down	association	0.35	18418386
TraesCS5B02G222800	OAJ03941	7316	852113	hpidb	affinity chromatography technology	physical association	-	23801757
TraesCS5B02G222800	OAJ03941	7316	850877	hpidb	affinity chromatography technology	physical association	-	23801757
TraesCS5B02G222800	OAJ03941	P0CG63	P10659	mint	affinity chromatography technology	covalent binding	0.44	15699485
TraesCS5B02G237600	OAJ03941	P06704	P10659	mint	tandem affinity purification	physical association	0.40	16554755
TraesCS5B02G239500	OAJ03941	P32491	P10659	mint	anti tag coimmunoprecipitation	association	0.53	20489023
TraesCS5B02G241400	OAJ03941	Q03250	Q9LUT2	mint	pull down	association	0.35	23395902
TraesCS5B02G243700	OAJ03941	P38692	P10659	mint	tandem affinity purification	association	0.35	20489023
TraesCS5B02G252500	OAJ03941	P38692	P10659	mint	tandem affinity purification	association	0.35	20489023
TraesCS5B02G254600	OAJ03941	Q12222	P10659	mint	anti tag coimmunoprecipitation	association	0.35	20489023
TraesCS5B02G254600	OAJ03941	P32491	P10659	mint	anti tag coimmunoprecipitation	association	0.53	20489023
TraesCS5B02G254600	OAJ03941	P38692	P10659	mint	tandem affinity purification	association	0.35	20489023
TraesCS5B02G254700	OAJ03941	Q12222	P10659	mint	anti tag coimmunoprecipitation	association	0.35	20489023
TraesCS5B02G254700	OAJ03941	P38692	P10659	mint	tandem affinity purification	association	0.35	20489023
TraesCS5B02G255000	OAJ03941	Q12222	P10659	mint	anti tag coimmunoprecipitation	association	0.35	20489023
TraesCS5B02G255000	OAJ03941	P38692	P10659	mint	tandem affinity purification	association	0.35	20489023
TraesCS5B02G260700	OAJ03941	7316	852113	hpidb	affinity chromatography technology	physical association	-	23801757
TraesCS5B02G260700	OAJ03941	7316	850877	hpidb	affinity chromatography technology	physical association	-	23801757
TraesCS5B02G260700	OAJ03941	P0CG63	P10659	mint	affinity chromatography technology	covalent binding	0.44	15699485
TraesCS5B02G263800	OAJ03941	Q13451	Q8ZHG7	hpidb	two hybrid pooling approach	physical association	author score:1|0.37	IM-13779
TraesCS5B02G278800	OAJ03941	Q13451	Q8ZHG7	hpidb	two hybrid pooling approach	physical association	author score:1|0.37	IM-13779
TraesCS5B02G319800	OAJ03941	P32491	P10659	mint	anti tag coimmunoprecipitation	association	0.53	20489023
TraesCS5B02G321900	OAJ03941	P38692	P10659	mint	tandem affinity purification	association	0.35	20489023
TraesCS5B02G335700	OAJ03941	Q13451	Q8ZHG7	hpidb	two hybrid pooling approach	physical association	author score:1|0.37	IM-13779
TraesCS5B02G337300	OAJ03941	P38692	P10659	mint	tandem affinity purification	association	0.35	20489023
TraesCS5B02G339700	OAJ03941	P32491	P10659	mint	anti tag coimmunoprecipitation	association	0.53	20489023
TraesCS5B02G351800	OAJ03941	P32491	P10659	mint	anti tag coimmunoprecipitation	association	0.53	20489023
TraesCS5B02G351800	OAJ03941	P38692	P10659	mint	tandem affinity purification	association	0.35	20489023
TraesCS5B02G353800	OAJ03941	P32491	P10659	mint	anti tag coimmunoprecipitation	association	0.53	20489023
TraesCS5B02G353800	OAJ03941	P38692	P10659	mint	tandem affinity purification	association	0.35	20489023
TraesCS5B02G354500	OAJ03941	P32491	P10659	mint	anti tag coimmunoprecipitation	association	0.53	20489023
TraesCS5B02G354500	OAJ03941	P38692	P10659	mint	tandem affinity purification	association	0.35	20489023
TraesCS5B02G368900	OAJ03941	P0A817	P0A6F5	mint	molecular sieving	direct interaction	0.59	18418386
TraesCS5B02G370700	OAJ03941	Q03250	Q9LUT2	mint	pull down	association	0.35	23395902
TraesCS5B02G380400	OAJ03941	P32491	P10659	mint	anti tag coimmunoprecipitation	association	0.53	20489023
TraesCS5B02G381500	OAJ03941	P38692	P10659	mint	tandem affinity purification	association	0.35	20489023
TraesCS5B02G386500	OAJ03941	7316	852113	hpidb	affinity chromatography technology	physical association	-	23801757
TraesCS5B02G386500	OAJ03941	7316	850877	hpidb	affinity chromatography technology	physical association	-	23801757
TraesCS5B02G386500	OAJ03941	P0CG63	P10659	mint	affinity chromatography technology	covalent binding	0.44	15699485
TraesCS5B02G387000	OAJ03941	7316	852113	hpidb	affinity chromatography technology	physical association	-	23801757
TraesCS5B02G387000	OAJ03941	7316	850877	hpidb	affinity chromatography technology	physical association	-	23801757
TraesCS5B02G387000	OAJ03941	P0CG63	P10659	mint	affinity chromatography technology	covalent binding	0.44	15699485
TraesCS5B02G387200	OAJ03941	P06704	P10659	mint	tandem affinity purification	physical association	0.40	16554755
TraesCS5B02G406600	OAJ03941	P32491	P10659	mint	anti tag coimmunoprecipitation	association	0.53	20489023
TraesCS5B02G406600	OAJ03941	P38692	P10659	mint	tandem affinity purification	association	0.35	20489023
TraesCS5B02G409600	OAJ03941	P06704	P10659	mint	tandem affinity purification	physical association	0.40	16554755
TraesCS5B02G419000	OAJ03941	P38746	P19358	mint	tandem affinity purification	physical association	0.40	16554755
TraesCS5B02G428700	OAJ03941	P38692	P10659	mint	tandem affinity purification	association	0.35	20489023
TraesCS5B02G448600	OAJ03941	Q12222	P10659	mint	anti tag coimmunoprecipitation	association	0.35	20489023
TraesCS5B02G448600	OAJ03941	P38692	P10659	mint	tandem affinity purification	association	0.35	20489023
TraesCS5B02G452700	OAJ03941	P29448	Q9LUT2	mint	affinity chromatography technology	association	0.35	fj-13-0157
TraesCS5B02G456500	OAJ03941	P38692	P10659	mint	tandem affinity purification	association	0.35	20489023
TraesCS5B02G457500	OAJ03941	P38692	P10659	mint	tandem affinity purification	association	0.35	20489023
TraesCS5B02G459300	OAJ03941	P38692	P10659	mint	tandem affinity purification	association	0.35	20489023
TraesCS5B02G459300	OAJ03941	Q08217	P10659	mint	tandem affinity purification	association	0.35	20489023
TraesCS5B02G475879	OAJ03941	7316	852113	hpidb	affinity chromatography technology	physical association	-	23801757
TraesCS5B02G475879	OAJ03941	7316	850877	hpidb	affinity chromatography technology	physical association	-	23801757
TraesCS5B02G475879	OAJ03941	P0CG63	P10659	mint	affinity chromatography technology	covalent binding	0.44	15699485
TraesCS5B02G476300	OAJ03941	P32491	P10659	mint	anti tag coimmunoprecipitation	association	0.53	20489023
TraesCS5B02G476300	OAJ03941	P38692	P10659	mint	tandem affinity purification	association	0.35	20489023
TraesCS5B02G481700	OAJ03941	P38692	P10659	mint	tandem affinity purification	association	0.35	20489023
TraesCS5B02G494000	OAJ03941	P32491	P10659	mint	anti tag coimmunoprecipitation	association	0.53	20489023
TraesCS5B02G504300	OAJ03941	P29448	Q9LUT2	mint	affinity chromatography technology	association	0.35	fj-13-0157
TraesCS5B02G511800	OAJ03941	Q12222	P10659	mint	anti tag coimmunoprecipitation	association	0.35	20489023
TraesCS5B02G524500	OAJ03941	7316	852113	hpidb	affinity chromatography technology	physical association	-	23801757
TraesCS5B02G524500	OAJ03941	7316	850877	hpidb	affinity chromatography technology	physical association	-	23801757
TraesCS5B02G524500	OAJ03941	P0CG63	P10659	mint	affinity chromatography technology	covalent binding	0.44	15699485
TraesCS5B02G524600	OAJ03941	7316	852113	hpidb	affinity chromatography technology	physical association	-	23801757
TraesCS5B02G524600	OAJ03941	7316	850877	hpidb	affinity chromatography technology	physical association	-	23801757
TraesCS5B02G524600	OAJ03941	P0CG63	P10659	mint	affinity chromatography technology	covalent binding	0.44	15699485
TraesCS5B02G524700	OAJ03941	7316	852113	hpidb	affinity chromatography technology	physical association	-	23801757
TraesCS5B02G524700	OAJ03941	7316	850877	hpidb	affinity chromatography technology	physical association	-	23801757
TraesCS5B02G524700	OAJ03941	P0CG63	P10659	mint	affinity chromatography technology	covalent binding	0.44	15699485
TraesCS5B02G529300	OAJ03941	Q12222	P10659	mint	anti tag coimmunoprecipitation	association	0.35	20489023
TraesCS5B02G535000	OAJ03941	P32491	P10659	mint	anti tag coimmunoprecipitation	association	0.53	20489023
TraesCS5B02G544700	OAJ03941	P32491	P10659	mint	anti tag coimmunoprecipitation	association	0.53	20489023
TraesCS5B02G550100	OAJ03941	P32491	P10659	mint	anti tag coimmunoprecipitation	association	0.53	20489023
TraesCS5B02G550200	OAJ03941	P32491	P10659	mint	anti tag coimmunoprecipitation	association	0.53	20489023
TraesCS5B02G563900	OAJ03941	P0A817	P0A6F5	mint	molecular sieving	direct interaction	0.59	18418386
TraesCS5B02G565100	OAJ03941	P32491	P10659	mint	anti tag coimmunoprecipitation	association	0.53	20489023
TraesCS5B02G565100	OAJ03941	P38692	P10659	mint	tandem affinity purification	association	0.35	20489023
TraesCS5D02G007600	OAJ03941	P31153	Q5NID2	hpidb	two hybrid pooling approach	physical association	author score:2|0.37	IM-13779
TraesCS5D02G017400	OAJ03941	P32491	P10659	mint	anti tag coimmunoprecipitation	association	0.53	20489023
TraesCS5D02G020900	OAJ03941	Q03250	Q9LUT2	mint	pull down	association	0.35	23395902
TraesCS5D02G059300	OAJ03941	P32491	P10659	mint	anti tag coimmunoprecipitation	association	0.53	20489023
TraesCS5D02G059300	OAJ03941	P38692	P10659	mint	tandem affinity purification	association	0.35	20489023
TraesCS5D02G068000	OAJ03941	P06704	P10659	mint	tandem affinity purification	physical association	0.40	16554755
TraesCS5D02G068100	OAJ03941	P06704	P10659	mint	tandem affinity purification	physical association	0.40	16554755
TraesCS5D02G071900	OAJ03941	P38692	P10659	mint	tandem affinity purification	association	0.35	20489023
TraesCS5D02G081700	OAJ03941	P38692	P10659	mint	tandem affinity purification	association	0.35	20489023
TraesCS5D02G081700	OAJ03941	Q08217	P10659	mint	tandem affinity purification	association	0.35	20489023
TraesCS5D02G087500	OAJ03941	7316	852113	hpidb	affinity chromatography technology	physical association	-	23801757
TraesCS5D02G087500	OAJ03941	7316	850877	hpidb	affinity chromatography technology	physical association	-	23801757
TraesCS5D02G087500	OAJ03941	P0CG63	P10659	mint	affinity chromatography technology	covalent binding	0.44	15699485
TraesCS5D02G118500	OAJ03941	P29448	Q9LUT2	mint	affinity chromatography technology	association	0.35	fj-13-0157
TraesCS5D02G119100	OAJ03941	P38692	P10659	mint	tandem affinity purification	association	0.35	20489023
TraesCS5D02G124000	OAJ03941	P38692	P10659	mint	tandem affinity purification	association	0.35	20489023
TraesCS5D02G130900	OAJ03941	P32491	P10659	mint	anti tag coimmunoprecipitation	association	0.53	20489023
TraesCS5D02G130900	OAJ03941	P38692	P10659	mint	tandem affinity purification	association	0.35	20489023
TraesCS5D02G139000	OAJ03941	Q13451	Q8ZHG7	hpidb	two hybrid pooling approach	physical association	author score:1|0.37	IM-13779
TraesCS5D02G141900	OAJ03941	P06704	P10659	mint	tandem affinity purification	physical association	0.40	16554755
TraesCS5D02G147100	OAJ03941	Q12222	P10659	mint	anti tag coimmunoprecipitation	association	0.35	20489023
TraesCS5D02G153400	OAJ03941	P06704	P10659	mint	tandem affinity purification	physical association	0.40	16554755
TraesCS5D02G167000	OAJ03941	Q03250	Q9LUT2	mint	pull down	association	0.35	23395902
TraesCS5D02G171300	OAJ03941	P38692	P10659	mint	tandem affinity purification	association	0.35	20489023
TraesCS5D02G173900	OAJ03941	P31153	Q8ZEG8	hpidb	two hybrid pooling approach	physical association	author score:1|0.37	IM-13779
TraesCS5D02G178300	OAJ03941	Q03250	Q9LUT2	mint	pull down	association	0.35	23395902
TraesCS5D02G194700	OAJ03941	7316	852113	hpidb	affinity chromatography technology	physical association	-	23801757
TraesCS5D02G194700	OAJ03941	7316	850877	hpidb	affinity chromatography technology	physical association	-	23801757
TraesCS5D02G194700	OAJ03941	P0CG63	P10659	mint	affinity chromatography technology	covalent binding	0.44	15699485
TraesCS5D02G195800	OAJ03941	P38692	P10659	mint	tandem affinity purification	association	0.35	20489023
TraesCS5D02G201300	OAJ03941	Q6P2Q9	Q8ZHG7	hpidb	two hybrid pooling approach	physical association	author score:1|0.37	IM-13779
TraesCS5D02G202500	OAJ03941	P38692	P10659	mint	tandem affinity purification	association	0.35	20489023
TraesCS5D02G203600	OAJ03941	P38692	P10659	mint	tandem affinity purification	association	0.35	20489023
TraesCS5D02G206500	OAJ03941	P32491	P10659	mint	anti tag coimmunoprecipitation	association	0.53	20489023
TraesCS5D02G216500	OAJ03941	P32491	P10659	mint	anti tag coimmunoprecipitation	association	0.53	20489023
TraesCS5D02G216500	OAJ03941	P38692	P10659	mint	tandem affinity purification	association	0.35	20489023
TraesCS5D02G219500	OAJ03941	Q8PW07	P0A817	mint	pull down	association	0.35	18418386
TraesCS5D02G232500	OAJ03941	Q08217	P10659	mint	tandem affinity purification	association	0.35	20489023
TraesCS5D02G238700	OAJ03941	P06704	P10659	mint	tandem affinity purification	physical association	0.40	16554755
TraesCS5D02G246100	OAJ03941	P06704	P10659	mint	tandem affinity purification	physical association	0.40	16554755
TraesCS5D02G250100	OAJ03941	Q03250	Q9LUT2	mint	pull down	association	0.35	23395902
TraesCS5D02G252900	OAJ03941	P38692	P10659	mint	tandem affinity purification	association	0.35	20489023
TraesCS5D02G261300	OAJ03941	P38692	P10659	mint	tandem affinity purification	association	0.35	20489023
TraesCS5D02G263500	OAJ03941	Q12222	P10659	mint	anti tag coimmunoprecipitation	association	0.35	20489023
TraesCS5D02G263500	OAJ03941	P38692	P10659	mint	tandem affinity purification	association	0.35	20489023
TraesCS5D02G263800	OAJ03941	Q12222	P10659	mint	anti tag coimmunoprecipitation	association	0.35	20489023
TraesCS5D02G263800	OAJ03941	P32491	P10659	mint	anti tag coimmunoprecipitation	association	0.53	20489023
TraesCS5D02G263800	OAJ03941	P38692	P10659	mint	tandem affinity purification	association	0.35	20489023
TraesCS5D02G263800	OAJ03941	Q08217	P10659	mint	tandem affinity purification	association	0.35	20489023
TraesCS5D02G269800	OAJ03941	7316	852113	hpidb	affinity chromatography technology	physical association	-	23801757
TraesCS5D02G269800	OAJ03941	7316	850877	hpidb	affinity chromatography technology	physical association	-	23801757
TraesCS5D02G269800	OAJ03941	P0CG63	P10659	mint	affinity chromatography technology	covalent binding	0.44	15699485
TraesCS5D02G271200	OAJ03941	P38692	P10659	mint	tandem affinity purification	association	0.35	20489023
TraesCS5D02G272100	OAJ03941	Q13451	Q8ZHG7	hpidb	two hybrid pooling approach	physical association	author score:1|0.37	IM-13779
TraesCS5D02G286500	OAJ03941	Q13451	Q8ZHG7	hpidb	two hybrid pooling approach	physical association	author score:1|0.37	IM-13779
TraesCS5D02G299800	OAJ03941	P32491	P10659	mint	anti tag coimmunoprecipitation	association	0.53	20489023
TraesCS5D02G325600	OAJ03941	P32491	P10659	mint	anti tag coimmunoprecipitation	association	0.53	20489023
TraesCS5D02G328200	OAJ03941	P38692	P10659	mint	tandem affinity purification	association	0.35	20489023
TraesCS5D02G341400	OAJ03941	Q13451	Q8ZHG7	hpidb	two hybrid pooling approach	physical association	author score:1|0.37	IM-13779
TraesCS5D02G343000	OAJ03941	P38692	P10659	mint	tandem affinity purification	association	0.35	20489023
TraesCS5D02G344700	OAJ03941	P38692	P10659	mint	tandem affinity purification	association	0.35	20489023
TraesCS5D02G376000	OAJ03941	P0A817	P0A6F5	mint	molecular sieving	direct interaction	0.59	18418386
TraesCS5D02G378000	OAJ03941	Q03250	Q9LUT2	mint	pull down	association	0.35	23395902
TraesCS5D02G386800	OAJ03941	P32491	P10659	mint	anti tag coimmunoprecipitation	association	0.53	20489023
TraesCS5D02G387900	OAJ03941	P38692	P10659	mint	tandem affinity purification	association	0.35	20489023
TraesCS5D02G391800	OAJ03941	7316	852113	hpidb	affinity chromatography technology	physical association	-	23801757
TraesCS5D02G391800	OAJ03941	7316	850877	hpidb	affinity chromatography technology	physical association	-	23801757
TraesCS5D02G391800	OAJ03941	P0CG63	P10659	mint	affinity chromatography technology	covalent binding	0.44	15699485
TraesCS5D02G392200	OAJ03941	P06704	P10659	mint	tandem affinity purification	physical association	0.40	16554755
TraesCS5D02G412100	OAJ03941	P32491	P10659	mint	anti tag coimmunoprecipitation	association	0.53	20489023
TraesCS5D02G412100	OAJ03941	P38692	P10659	mint	tandem affinity purification	association	0.35	20489023
TraesCS5D02G414800	OAJ03941	P06704	P10659	mint	tandem affinity purification	physical association	0.40	16554755
TraesCS5D02G424400	OAJ03941	P38746	P19358	mint	tandem affinity purification	physical association	0.40	16554755
TraesCS5D02G426600	OAJ03941	P32491	P10659	mint	anti tag coimmunoprecipitation	association	0.53	20489023
TraesCS5D02G434800	OAJ03941	P38692	P10659	mint	tandem affinity purification	association	0.35	20489023
TraesCS5D02G451600	OAJ03941	Q12222	P10659	mint	anti tag coimmunoprecipitation	association	0.35	20489023
TraesCS5D02G451600	OAJ03941	P38692	P10659	mint	tandem affinity purification	association	0.35	20489023
TraesCS5D02G454800	OAJ03941	P29448	Q9LUT2	mint	affinity chromatography technology	association	0.35	fj-13-0157
TraesCS5D02G455600	OAJ03941	P32491	P10659	mint	anti tag coimmunoprecipitation	association	0.53	20489023
TraesCS5D02G455600	OAJ03941	P38692	P10659	mint	tandem affinity purification	association	0.35	20489023
TraesCS5D02G460900	OAJ03941	Q08217	P10659	mint	tandem affinity purification	association	0.35	20489023
TraesCS5D02G482000	OAJ03941	P38692	P10659	mint	tandem affinity purification	association	0.35	20489023
TraesCS5D02G512300	OAJ03941	Q12222	P10659	mint	anti tag coimmunoprecipitation	association	0.35	20489023
TraesCS5D02G528400	OAJ03941	Q12222	P10659	mint	anti tag coimmunoprecipitation	association	0.35	20489023
TraesCS5D02G536900	OAJ03941	P32491	P10659	mint	anti tag coimmunoprecipitation	association	0.53	20489023
TraesCS5D02G542800	OAJ03941	Q12222	P10659	mint	anti tag coimmunoprecipitation	association	0.35	20489023
TraesCS5D02G549600	OAJ03941	P32491	P10659	mint	anti tag coimmunoprecipitation	association	0.53	20489023
TraesCS5D02G550700	OAJ03941	P0A817	P0A6F5	mint	molecular sieving	direct interaction	0.59	18418386
TraesCS5D02G568100	OAJ03941	P32491	P10659	mint	anti tag coimmunoprecipitation	association	0.53	20489023
TraesCS6A02G006400	OAJ03941	P0A817	P0A6F5	mint	molecular sieving	direct interaction	0.59	18418386
TraesCS6A02G028100	OAJ03941	P0A817	P0A6F5	mint	molecular sieving	direct interaction	0.59	18418386
TraesCS6A02G036300	OAJ03941	P32491	P10659	mint	anti tag coimmunoprecipitation	association	0.53	20489023
TraesCS6A02G036400	OAJ03941	P32491	P10659	mint	anti tag coimmunoprecipitation	association	0.53	20489023
TraesCS6A02G046700	OAJ03941	P40484	P10659	mint	anti tag coimmunoprecipitation	association	0.35	20489023
TraesCS6A02G046800	OAJ03941	P40484	P10659	mint	anti tag coimmunoprecipitation	association	0.35	20489023
TraesCS6A02G051600	OAJ03941	P32491	P10659	mint	anti tag coimmunoprecipitation	association	0.53	20489023
TraesCS6A02G052100	OAJ03941	P38692	P10659	mint	tandem affinity purification	association	0.35	20489023
TraesCS6A02G065900	OAJ03941	P06704	P10659	mint	tandem affinity purification	physical association	0.40	16554755
TraesCS6A02G071900	OAJ03941	P38692	P10659	mint	tandem affinity purification	association	0.35	20489023
TraesCS6A02G078200	OAJ03941	P32491	P10659	mint	anti tag coimmunoprecipitation	association	0.53	20489023
TraesCS6A02G087100	OAJ03941	7316	852113	hpidb	affinity chromatography technology	physical association	-	23801757
TraesCS6A02G087100	OAJ03941	7316	850877	hpidb	affinity chromatography technology	physical association	-	23801757
TraesCS6A02G087100	OAJ03941	P0CG63	P10659	mint	affinity chromatography technology	covalent binding	0.44	15699485
TraesCS6A02G087800	OAJ03941	7316	852113	hpidb	affinity chromatography technology	physical association	-	23801757
TraesCS6A02G087800	OAJ03941	7316	850877	hpidb	affinity chromatography technology	physical association	-	23801757
TraesCS6A02G087800	OAJ03941	P0CG63	P10659	mint	affinity chromatography technology	covalent binding	0.44	15699485
TraesCS6A02G100800	OAJ03941	Q03250	Q9LUT2	mint	pull down	association	0.35	23395902
TraesCS6A02G114000	OAJ03941	P32491	P10659	mint	anti tag coimmunoprecipitation	association	0.53	20489023
TraesCS6A02G114000	OAJ03941	P38692	P10659	mint	tandem affinity purification	association	0.35	20489023
TraesCS6A02G119700	OAJ03941	7316	852113	hpidb	affinity chromatography technology	physical association	-	23801757
TraesCS6A02G119700	OAJ03941	7316	850877	hpidb	affinity chromatography technology	physical association	-	23801757
TraesCS6A02G119700	OAJ03941	P0CG63	P10659	mint	affinity chromatography technology	covalent binding	0.44	15699485
TraesCS6A02G139400	OAJ03941	P38692	P10659	mint	tandem affinity purification	association	0.35	20489023
TraesCS6A02G143200	OAJ03941	Q13451	Q8ZHG7	hpidb	two hybrid pooling approach	physical association	author score:1|0.37	IM-13779
TraesCS6A02G145700	OAJ03941	P32491	P10659	mint	anti tag coimmunoprecipitation	association	0.53	20489023
TraesCS6A02G147500	OAJ03941	7316	852113	hpidb	affinity chromatography technology	physical association	-	23801757
TraesCS6A02G147500	OAJ03941	7316	850877	hpidb	affinity chromatography technology	physical association	-	23801757
TraesCS6A02G147500	OAJ03941	P0CG63	P10659	mint	affinity chromatography technology	covalent binding	0.44	15699485
TraesCS6A02G148100	OAJ03941	7316	852113	hpidb	affinity chromatography technology	physical association	-	23801757
TraesCS6A02G148100	OAJ03941	7316	850877	hpidb	affinity chromatography technology	physical association	-	23801757
TraesCS6A02G148100	OAJ03941	P0CG63	P10659	mint	affinity chromatography technology	covalent binding	0.44	15699485
TraesCS6A02G149900	OAJ03941	P32491	P10659	mint	anti tag coimmunoprecipitation	association	0.53	20489023
TraesCS6A02G149900	OAJ03941	P38692	P10659	mint	tandem affinity purification	association	0.35	20489023
TraesCS6A02G150300	OAJ03941	P31153	Q5NID2	hpidb	two hybrid pooling approach	physical association	author score:2|0.37	IM-13779
TraesCS6A02G151000	OAJ03941	P32491	P10659	mint	anti tag coimmunoprecipitation	association	0.53	20489023
TraesCS6A02G155200	OAJ03941	P38692	P10659	mint	tandem affinity purification	association	0.35	20489023
TraesCS6A02G169300	OAJ03941	P31153	P19358	hpidb	two hybrid array	physical association	0.56	27107014
TraesCS6A02G169300	OAJ03941	P31153	P19358	hpidb	validated two hybrid	physical association	0.56	27107014
TraesCS6A02G169300	OAJ03941	P31153	P19358	hpidb	two hybrid pooling approach	physical association	0.56	27107014
TraesCS6A02G169300	OAJ03941	P31153	P10659	hpidb	two hybrid array	physical association	0.56	27107014
TraesCS6A02G169300	OAJ03941	P31153	P10659	hpidb	two hybrid pooling approach	physical association	0.56	27107014
TraesCS6A02G169300	OAJ03941	P31153	P10659	hpidb	validated two hybrid	physical association	0.56	27107014
TraesCS6A02G169300	OAJ03941	P10659	P19358	mint	inferred by author	association	0.77	16554755
TraesCS6A02G169300	OAJ03941	P10659	P19358	mint	tandem affinity purification	physical association	0.77	16554755
TraesCS6A02G178700	OAJ03941	P40484	P10659	mint	anti tag coimmunoprecipitation	association	0.35	20489023
TraesCS6A02G199800	OAJ03941	P14404	P31153	mint	anti tag coimmunoprecipitation	association	0.35	30462309
TraesCS6A02G204400	OAJ03941	Q03250	Q9LUT2	mint	pull down	association	0.35	23395902
TraesCS6A02G209100	OAJ03941	P32491	P10659	mint	anti tag coimmunoprecipitation	association	0.53	20489023
TraesCS6A02G214800	OAJ03941	P38692	P10659	mint	tandem affinity purification	association	0.35	20489023
TraesCS6A02G216500	OAJ03941	Q03250	Q9LUT2	mint	pull down	association	0.35	23395902
TraesCS6A02G230900	OAJ03941	Q03250	Q9LUT2	mint	pull down	association	0.35	23395902
TraesCS6A02G240100	OAJ03941	P32491	P10659	mint	anti tag coimmunoprecipitation	association	0.53	20489023
TraesCS6A02G241000	OAJ03941	P38692	P10659	mint	tandem affinity purification	association	0.35	20489023
TraesCS6A02G247900	OAJ03941	P31153	P19358	hpidb	two hybrid array	physical association	0.56	27107014
TraesCS6A02G247900	OAJ03941	P31153	P19358	hpidb	validated two hybrid	physical association	0.56	27107014
TraesCS6A02G247900	OAJ03941	P31153	P19358	hpidb	two hybrid pooling approach	physical association	0.56	27107014
TraesCS6A02G247900	OAJ03941	P31153	P10659	hpidb	two hybrid array	physical association	0.56	27107014
TraesCS6A02G247900	OAJ03941	P31153	P10659	hpidb	two hybrid pooling approach	physical association	0.56	27107014
TraesCS6A02G247900	OAJ03941	P31153	P10659	hpidb	validated two hybrid	physical association	0.56	27107014
TraesCS6A02G247900	OAJ03941	P10659	P19358	mint	inferred by author	association	0.77	16554755
TraesCS6A02G247900	OAJ03941	P10659	P19358	mint	tandem affinity purification	physical association	0.77	16554755
TraesCS6A02G248000	OAJ03941	P31153	P19358	hpidb	two hybrid array	physical association	0.56	27107014
TraesCS6A02G248000	OAJ03941	P31153	P19358	hpidb	validated two hybrid	physical association	0.56	27107014
TraesCS6A02G248000	OAJ03941	P31153	P19358	hpidb	two hybrid pooling approach	physical association	0.56	27107014
TraesCS6A02G248000	OAJ03941	P31153	P10659	hpidb	two hybrid array	physical association	0.56	27107014
TraesCS6A02G248000	OAJ03941	P31153	P10659	hpidb	two hybrid pooling approach	physical association	0.56	27107014
TraesCS6A02G248000	OAJ03941	P31153	P10659	hpidb	validated two hybrid	physical association	0.56	27107014
TraesCS6A02G248000	OAJ03941	P10659	P19358	mint	inferred by author	association	0.77	16554755
TraesCS6A02G248000	OAJ03941	P10659	P19358	mint	tandem affinity purification	physical association	0.77	16554755
TraesCS6A02G253700	OAJ03941	P38692	P10659	mint	tandem affinity purification	association	0.35	20489023
TraesCS6A02G255100	OAJ03941	P38692	P10659	mint	tandem affinity purification	association	0.35	20489023
TraesCS6A02G266000	OAJ03941	7316	852113	hpidb	affinity chromatography technology	physical association	-	23801757
TraesCS6A02G266000	OAJ03941	7316	850877	hpidb	affinity chromatography technology	physical association	-	23801757
TraesCS6A02G266000	OAJ03941	P0CG63	P10659	mint	affinity chromatography technology	covalent binding	0.44	15699485
TraesCS6A02G269800	OAJ03941	P32491	P10659	mint	anti tag coimmunoprecipitation	association	0.53	20489023
TraesCS6A02G291100	OAJ03941	Q03250	Q9LUT2	mint	pull down	association	0.35	23395902
TraesCS6A02G294600	OAJ03941	P38692	P10659	mint	tandem affinity purification	association	0.35	20489023
TraesCS6A02G301300	OAJ03941	P32491	P10659	mint	anti tag coimmunoprecipitation	association	0.53	20489023
TraesCS6A02G302500	OAJ03941	Q13451	Q8ZHG7	hpidb	two hybrid pooling approach	physical association	author score:1|0.37	IM-13779
TraesCS6A02G314100	OAJ03941	Q13451	Q8ZHG7	hpidb	two hybrid pooling approach	physical association	author score:1|0.37	IM-13779
TraesCS6A02G327500	OAJ03941	P32491	P10659	mint	anti tag coimmunoprecipitation	association	0.53	20489023
TraesCS6A02G327500	OAJ03941	P38692	P10659	mint	tandem affinity purification	association	0.35	20489023
TraesCS6A02G334500	OAJ03941	P32491	P10659	mint	anti tag coimmunoprecipitation	association	0.53	20489023
TraesCS6A02G340300	OAJ03941	Q8PW07	P0A817	mint	pull down	association	0.35	18418386
TraesCS6A02G353400	OAJ03941	P32491	P10659	mint	anti tag coimmunoprecipitation	association	0.53	20489023
TraesCS6A02G353400	OAJ03941	P38692	P10659	mint	tandem affinity purification	association	0.35	20489023
TraesCS6A02G353500	OAJ03941	P38692	P10659	mint	tandem affinity purification	association	0.35	20489023
TraesCS6A02G353600	OAJ03941	Q9Y4P8	Q8ZHG7	hpidb	two hybrid pooling approach	physical association	author score:2|0.37	IM-13779
TraesCS6A02G368600	OAJ03941	Q03250	Q9LUT2	mint	pull down	association	0.35	23395902
TraesCS6A02G372100	OAJ03941	P29448	Q9LUT2	mint	affinity chromatography technology	association	0.35	fj-13-0157
TraesCS6A02G375900	OAJ03941	Q08217	P10659	mint	tandem affinity purification	association	0.35	20489023
TraesCS6A02G384700	OAJ03941	P32491	P10659	mint	anti tag coimmunoprecipitation	association	0.53	20489023
TraesCS6A02G386300	OAJ03941	Q03250	Q9LUT2	mint	pull down	association	0.35	23395902
TraesCS6B02G002500	OAJ03941	P32491	P10659	mint	anti tag coimmunoprecipitation	association	0.53	20489023
TraesCS6B02G002500	OAJ03941	P38692	P10659	mint	tandem affinity purification	association	0.35	20489023
TraesCS6B02G006000	OAJ03941	P38692	P10659	mint	tandem affinity purification	association	0.35	20489023
TraesCS6B02G011800	OAJ03941	P0A817	P0A6F5	mint	molecular sieving	direct interaction	0.59	18418386
TraesCS6B02G012000	OAJ03941	P0A817	P0A6F5	mint	molecular sieving	direct interaction	0.59	18418386
TraesCS6B02G012100	OAJ03941	P0A817	P0A6F5	mint	molecular sieving	direct interaction	0.59	18418386
TraesCS6B02G012500	OAJ03941	7316	852113	hpidb	affinity chromatography technology	physical association	-	23801757
TraesCS6B02G012500	OAJ03941	7316	850877	hpidb	affinity chromatography technology	physical association	-	23801757
TraesCS6B02G012500	OAJ03941	P0CG63	P10659	mint	affinity chromatography technology	covalent binding	0.44	15699485
TraesCS6B02G013400	OAJ03941	P31153	Q5NID2	hpidb	two hybrid pooling approach	physical association	author score:2|0.37	IM-13779
TraesCS6B02G039300	OAJ03941	P0A817	P0A6F5	mint	molecular sieving	direct interaction	0.59	18418386
TraesCS6B02G057200	OAJ03941	P38692	P10659	mint	tandem affinity purification	association	0.35	20489023
TraesCS6B02G062900	OAJ03941	P40484	P10659	mint	anti tag coimmunoprecipitation	association	0.35	20489023
TraesCS6B02G069800	OAJ03941	P38692	P10659	mint	tandem affinity purification	association	0.35	20489023
TraesCS6B02G088900	OAJ03941	P06704	P10659	mint	tandem affinity purification	physical association	0.40	16554755
TraesCS6B02G096400	OAJ03941	P38692	P10659	mint	tandem affinity purification	association	0.35	20489023
TraesCS6B02G105100	OAJ03941	P32491	P10659	mint	anti tag coimmunoprecipitation	association	0.53	20489023
TraesCS6B02G110300	OAJ03941	7316	852113	hpidb	affinity chromatography technology	physical association	-	23801757
TraesCS6B02G110300	OAJ03941	7316	850877	hpidb	affinity chromatography technology	physical association	-	23801757
TraesCS6B02G110300	OAJ03941	P0CG63	P10659	mint	affinity chromatography technology	covalent binding	0.44	15699485
TraesCS6B02G115100	OAJ03941	7316	852113	hpidb	affinity chromatography technology	physical association	-	23801757
TraesCS6B02G115100	OAJ03941	7316	850877	hpidb	affinity chromatography technology	physical association	-	23801757
TraesCS6B02G115100	OAJ03941	P0CG63	P10659	mint	affinity chromatography technology	covalent binding	0.44	15699485
TraesCS6B02G128900	OAJ03941	Q03250	Q9LUT2	mint	pull down	association	0.35	23395902
TraesCS6B02G148000	OAJ03941	7316	852113	hpidb	affinity chromatography technology	physical association	-	23801757
TraesCS6B02G148000	OAJ03941	7316	850877	hpidb	affinity chromatography technology	physical association	-	23801757
TraesCS6B02G148000	OAJ03941	P0CG63	P10659	mint	affinity chromatography technology	covalent binding	0.44	15699485
TraesCS6B02G164700	OAJ03941	7316	852113	hpidb	affinity chromatography technology	physical association	-	23801757
TraesCS6B02G164700	OAJ03941	7316	850877	hpidb	affinity chromatography technology	physical association	-	23801757
TraesCS6B02G164700	OAJ03941	P0CG63	P10659	mint	affinity chromatography technology	covalent binding	0.44	15699485
TraesCS6B02G167900	OAJ03941	P38692	P10659	mint	tandem affinity purification	association	0.35	20489023
TraesCS6B02G171400	OAJ03941	Q13451	Q8ZHG7	hpidb	two hybrid pooling approach	physical association	author score:1|0.37	IM-13779
TraesCS6B02G174100	OAJ03941	P32491	P10659	mint	anti tag coimmunoprecipitation	association	0.53	20489023
TraesCS6B02G176000	OAJ03941	7316	852113	hpidb	affinity chromatography technology	physical association	-	23801757
TraesCS6B02G176000	OAJ03941	7316	850877	hpidb	affinity chromatography technology	physical association	-	23801757
TraesCS6B02G176000	OAJ03941	P0CG63	P10659	mint	affinity chromatography technology	covalent binding	0.44	15699485
TraesCS6B02G176400	OAJ03941	7316	852113	hpidb	affinity chromatography technology	physical association	-	23801757
TraesCS6B02G176400	OAJ03941	7316	850877	hpidb	affinity chromatography technology	physical association	-	23801757
TraesCS6B02G176400	OAJ03941	P0CG63	P10659	mint	affinity chromatography technology	covalent binding	0.44	15699485
TraesCS6B02G177800	OAJ03941	P32491	P10659	mint	anti tag coimmunoprecipitation	association	0.53	20489023
TraesCS6B02G177800	OAJ03941	P38692	P10659	mint	tandem affinity purification	association	0.35	20489023
TraesCS6B02G178400	OAJ03941	P31153	Q5NID2	hpidb	two hybrid pooling approach	physical association	author score:2|0.37	IM-13779
TraesCS6B02G179100	OAJ03941	P32491	P10659	mint	anti tag coimmunoprecipitation	association	0.53	20489023
TraesCS6B02G180800	OAJ03941	P31153	Q5NID2	hpidb	two hybrid pooling approach	physical association	author score:2|0.37	IM-13779
TraesCS6B02G183300	OAJ03941	P32491	P10659	mint	anti tag coimmunoprecipitation	association	0.53	20489023
TraesCS6B02G183300	OAJ03941	P38692	P10659	mint	tandem affinity purification	association	0.35	20489023
TraesCS6B02G212300	OAJ03941	Q12222	P10659	mint	anti tag coimmunoprecipitation	association	0.35	20489023
TraesCS6B02G228100	OAJ03941	Q03250	Q9LUT2	mint	pull down	association	0.35	23395902
TraesCS6B02G230700	OAJ03941	P14404	P31153	mint	anti tag coimmunoprecipitation	association	0.35	30462309
TraesCS6B02G230700	OAJ03941	A2A935	P31153	mint	anti tag coimmunoprecipitation	association	0.35	30462309
TraesCS6B02G232400	OAJ03941	P32491	P10659	mint	anti tag coimmunoprecipitation	association	0.53	20489023
TraesCS6B02G232400	OAJ03941	P38692	P10659	mint	tandem affinity purification	association	0.35	20489023
TraesCS6B02G236500	OAJ03941	P32491	P10659	mint	anti tag coimmunoprecipitation	association	0.53	20489023
TraesCS6B02G238100	OAJ03941	P32491	P10659	mint	anti tag coimmunoprecipitation	association	0.53	20489023
TraesCS6B02G246400	OAJ03941	Q03250	Q9LUT2	mint	pull down	association	0.35	23395902
TraesCS6B02G251100	OAJ03941	Q03250	Q9LUT2	mint	pull down	association	0.35	23395902
TraesCS6B02G270400	OAJ03941	P38692	P10659	mint	tandem affinity purification	association	0.35	20489023
TraesCS6B02G271700	OAJ03941	P38692	P10659	mint	tandem affinity purification	association	0.35	20489023
TraesCS6B02G276800	OAJ03941	P31153	P19358	hpidb	two hybrid array	physical association	0.56	27107014
TraesCS6B02G276800	OAJ03941	P31153	P19358	hpidb	validated two hybrid	physical association	0.56	27107014
TraesCS6B02G276800	OAJ03941	P31153	P19358	hpidb	two hybrid pooling approach	physical association	0.56	27107014
TraesCS6B02G276800	OAJ03941	P31153	P10659	hpidb	two hybrid array	physical association	0.56	27107014
TraesCS6B02G276800	OAJ03941	P31153	P10659	hpidb	two hybrid pooling approach	physical association	0.56	27107014
TraesCS6B02G276800	OAJ03941	P31153	P10659	hpidb	validated two hybrid	physical association	0.56	27107014
TraesCS6B02G276800	OAJ03941	P10659	P19358	mint	inferred by author	association	0.77	16554755
TraesCS6B02G276800	OAJ03941	P10659	P19358	mint	tandem affinity purification	physical association	0.77	16554755
TraesCS6B02G281400	OAJ03941	Q08217	P10659	mint	tandem affinity purification	association	0.35	20489023
TraesCS6B02G284500	OAJ03941	P32491	P10659	mint	anti tag coimmunoprecipitation	association	0.53	20489023
TraesCS6B02G284500	OAJ03941	P38692	P10659	mint	tandem affinity purification	association	0.35	20489023
TraesCS6B02G293300	OAJ03941	7316	852113	hpidb	affinity chromatography technology	physical association	-	23801757
TraesCS6B02G293300	OAJ03941	7316	850877	hpidb	affinity chromatography technology	physical association	-	23801757
TraesCS6B02G293300	OAJ03941	P0CG63	P10659	mint	affinity chromatography technology	covalent binding	0.44	15699485
TraesCS6B02G303800	OAJ03941	P32491	P10659	mint	anti tag coimmunoprecipitation	association	0.53	20489023
TraesCS6B02G321300	OAJ03941	Q03250	Q9LUT2	mint	pull down	association	0.35	23395902
TraesCS6B02G344100	OAJ03941	Q13451	Q8ZHG7	hpidb	two hybrid pooling approach	physical association	author score:1|0.37	IM-13779
TraesCS6B02G358800	OAJ03941	P32491	P10659	mint	anti tag coimmunoprecipitation	association	0.53	20489023
TraesCS6B02G358800	OAJ03941	P38692	P10659	mint	tandem affinity purification	association	0.35	20489023
TraesCS6B02G371500	OAJ03941	Q8PW07	P0A817	mint	pull down	association	0.35	18418386
TraesCS6B02G379500	OAJ03941	P32491	P10659	mint	anti tag coimmunoprecipitation	association	0.53	20489023
TraesCS6B02G379500	OAJ03941	P38692	P10659	mint	tandem affinity purification	association	0.35	20489023
TraesCS6B02G385400	OAJ03941	P38692	P10659	mint	tandem affinity purification	association	0.35	20489023
TraesCS6B02G386200	OAJ03941	Q9Y4P8	Q8ZHG7	hpidb	two hybrid pooling approach	physical association	author score:2|0.37	IM-13779
TraesCS6B02G399900	OAJ03941	P32491	P10659	mint	anti tag coimmunoprecipitation	association	0.53	20489023
TraesCS6B02G404500	OAJ03941	Q03250	Q9LUT2	mint	pull down	association	0.35	23395902
TraesCS6B02G413600	OAJ03941	P38692	P10659	mint	tandem affinity purification	association	0.35	20489023
TraesCS6B02G413600	OAJ03941	Q08217	P10659	mint	tandem affinity purification	association	0.35	20489023
TraesCS6B02G417300	OAJ03941	P38692	P10659	mint	tandem affinity purification	association	0.35	20489023
TraesCS6B02G425300	OAJ03941	Q03250	Q9LUT2	mint	pull down	association	0.35	23395902
TraesCS6B02G426400	OAJ03941	P38692	P10659	mint	tandem affinity purification	association	0.35	20489023
TraesCS6B02G430400	OAJ03941	P32491	P10659	mint	anti tag coimmunoprecipitation	association	0.53	20489023
TraesCS6B02G430400	OAJ03941	P38692	P10659	mint	tandem affinity purification	association	0.35	20489023
TraesCS6B02G470600	OAJ03941	P32491	P10659	mint	anti tag coimmunoprecipitation	association	0.53	20489023
TraesCS6B02G471100	OAJ03941	P38692	P10659	mint	tandem affinity purification	association	0.35	20489023
TraesCS6B02G471400	OAJ03941	P38692	P10659	mint	tandem affinity purification	association	0.35	20489023
TraesCS6D02G009100	OAJ03941	P0A817	P0A6F5	mint	molecular sieving	direct interaction	0.59	18418386
TraesCS6D02G031400	OAJ03941	P0A817	P0A6F5	mint	molecular sieving	direct interaction	0.59	18418386
TraesCS6D02G042200	OAJ03941	P32491	P10659	mint	anti tag coimmunoprecipitation	association	0.53	20489023
TraesCS6D02G042300	OAJ03941	P32491	P10659	mint	anti tag coimmunoprecipitation	association	0.53	20489023
TraesCS6D02G049300	OAJ03941	P14404	P31153	mint	anti tag coimmunoprecipitation	association	0.35	30462309
TraesCS6D02G053800	OAJ03941	P40484	P10659	mint	anti tag coimmunoprecipitation	association	0.35	20489023
TraesCS6D02G054000	OAJ03941	P40484	P10659	mint	anti tag coimmunoprecipitation	association	0.35	20489023
TraesCS6D02G070000	OAJ03941	P38692	P10659	mint	tandem affinity purification	association	0.35	20489023
TraesCS6D02G081700	OAJ03941	Q03250	Q9LUT2	mint	pull down	association	0.35	23395902
TraesCS6D02G125600	OAJ03941	7316	852113	hpidb	affinity chromatography technology	physical association	-	23801757
TraesCS6D02G125600	OAJ03941	7316	850877	hpidb	affinity chromatography technology	physical association	-	23801757
TraesCS6D02G125600	OAJ03941	P0CG63	P10659	mint	affinity chromatography technology	covalent binding	0.44	15699485
TraesCS6D02G129900	OAJ03941	P32491	P10659	mint	anti tag coimmunoprecipitation	association	0.53	20489023
TraesCS6D02G129900	OAJ03941	P38692	P10659	mint	tandem affinity purification	association	0.35	20489023
TraesCS6D02G132400	OAJ03941	Q13451	Q8ZHG7	hpidb	two hybrid pooling approach	physical association	author score:1|0.37	IM-13779
TraesCS6D02G135000	OAJ03941	P32491	P10659	mint	anti tag coimmunoprecipitation	association	0.53	20489023
TraesCS6D02G136800	OAJ03941	7316	852113	hpidb	affinity chromatography technology	physical association	-	23801757
TraesCS6D02G136800	OAJ03941	7316	850877	hpidb	affinity chromatography technology	physical association	-	23801757
TraesCS6D02G136800	OAJ03941	P0CG63	P10659	mint	affinity chromatography technology	covalent binding	0.44	15699485
TraesCS6D02G139200	OAJ03941	P32491	P10659	mint	anti tag coimmunoprecipitation	association	0.53	20489023
TraesCS6D02G139200	OAJ03941	P38692	P10659	mint	tandem affinity purification	association	0.35	20489023
TraesCS6D02G140000	OAJ03941	P31153	Q5NID2	hpidb	two hybrid pooling approach	physical association	author score:2|0.37	IM-13779
TraesCS6D02G141000	OAJ03941	P32491	P10659	mint	anti tag coimmunoprecipitation	association	0.53	20489023
TraesCS6D02G145100	OAJ03941	P32491	P10659	mint	anti tag coimmunoprecipitation	association	0.53	20489023
TraesCS6D02G145100	OAJ03941	P38692	P10659	mint	tandem affinity purification	association	0.35	20489023
TraesCS6D02G184600	OAJ03941	Q03250	Q9LUT2	mint	pull down	association	0.35	23395902
TraesCS6D02G185200	OAJ03941	P14404	P31153	mint	anti tag coimmunoprecipitation	association	0.35	30462309
TraesCS6D02G192600	OAJ03941	P32491	P10659	mint	anti tag coimmunoprecipitation	association	0.53	20489023
TraesCS6D02G197300	OAJ03941	P38692	P10659	mint	tandem affinity purification	association	0.35	20489023
TraesCS6D02G199100	OAJ03941	Q03250	Q9LUT2	mint	pull down	association	0.35	23395902
TraesCS6D02G204200	OAJ03941	Q03250	Q9LUT2	mint	pull down	association	0.35	23395902
TraesCS6D02G218100	OAJ03941	P32491	P10659	mint	anti tag coimmunoprecipitation	association	0.53	20489023
TraesCS6D02G222400	OAJ03941	P32491	P10659	mint	anti tag coimmunoprecipitation	association	0.53	20489023
TraesCS6D02G222400	OAJ03941	P38692	P10659	mint	tandem affinity purification	association	0.35	20489023
TraesCS6D02G230000	OAJ03941	P31153	P19358	hpidb	two hybrid array	physical association	0.56	27107014
TraesCS6D02G230000	OAJ03941	P31153	P19358	hpidb	validated two hybrid	physical association	0.56	27107014
TraesCS6D02G230000	OAJ03941	P31153	P19358	hpidb	two hybrid pooling approach	physical association	0.56	27107014
TraesCS6D02G230000	OAJ03941	P31153	P10659	hpidb	two hybrid array	physical association	0.56	27107014
TraesCS6D02G230000	OAJ03941	P31153	P10659	hpidb	two hybrid pooling approach	physical association	0.56	27107014
TraesCS6D02G230000	OAJ03941	P31153	P10659	hpidb	validated two hybrid	physical association	0.56	27107014
TraesCS6D02G230000	OAJ03941	P10659	P19358	mint	inferred by author	association	0.77	16554755
TraesCS6D02G230000	OAJ03941	P10659	P19358	mint	tandem affinity purification	physical association	0.77	16554755
TraesCS6D02G235300	OAJ03941	P38692	P10659	mint	tandem affinity purification	association	0.35	20489023
TraesCS6D02G236400	OAJ03941	P38692	P10659	mint	tandem affinity purification	association	0.35	20489023
TraesCS6D02G248600	OAJ03941	7316	852113	hpidb	affinity chromatography technology	physical association	-	23801757
TraesCS6D02G248600	OAJ03941	7316	850877	hpidb	affinity chromatography technology	physical association	-	23801757
TraesCS6D02G248600	OAJ03941	P0CG63	P10659	mint	affinity chromatography technology	covalent binding	0.44	15699485
TraesCS6D02G272500	OAJ03941	Q03250	Q9LUT2	mint	pull down	association	0.35	23395902
TraesCS6D02G280700	OAJ03941	P32491	P10659	mint	anti tag coimmunoprecipitation	association	0.53	20489023
TraesCS6D02G282000	OAJ03941	Q13451	Q8ZHG7	hpidb	two hybrid pooling approach	physical association	author score:1|0.37	IM-13779
TraesCS6D02G293400	OAJ03941	Q13451	Q8ZHG7	hpidb	two hybrid pooling approach	physical association	author score:1|0.37	IM-13779
TraesCS6D02G307100	OAJ03941	P32491	P10659	mint	anti tag coimmunoprecipitation	association	0.53	20489023
TraesCS6D02G307100	OAJ03941	P38692	P10659	mint	tandem affinity purification	association	0.35	20489023
TraesCS6D02G320800	OAJ03941	Q8PW07	P0A817	mint	pull down	association	0.35	18418386
TraesCS6D02G328800	OAJ03941	P32491	P10659	mint	anti tag coimmunoprecipitation	association	0.53	20489023
TraesCS6D02G328800	OAJ03941	P38692	P10659	mint	tandem affinity purification	association	0.35	20489023
TraesCS6D02G335800	OAJ03941	P38692	P10659	mint	tandem affinity purification	association	0.35	20489023
TraesCS6D02G335900	OAJ03941	Q9Y4P8	Q8ZHG7	hpidb	two hybrid pooling approach	physical association	author score:2|0.37	IM-13779
TraesCS6D02G348800	OAJ03941	P32491	P10659	mint	anti tag coimmunoprecipitation	association	0.53	20489023
TraesCS6D02G348800	OAJ03941	P38692	P10659	mint	tandem affinity purification	association	0.35	20489023
TraesCS6D02G356100	OAJ03941	P29448	Q9LUT2	mint	affinity chromatography technology	association	0.35	fj-13-0157
[truncated: 370 more rows]
